# Supplementary material for: Identification of the S-transferase like superfamily bacillithiol transferases encoded by Bacillus subtilis
Source: PLoS One. 2018 Feb 16;13(2):e0192977. doi: 10.1371/journal.pone.0192977 (PMC5815605; doi:10.1371/journal.pone.0192977)
Supplement: S2 Dataset — Normalized summed signal to noise for Table 3. (XLSX) [file pone.0192977.s003.xlsx]

## Sheet: Proteins
Dataset S3: Complete set of normalized summed signal to noise values mass spectrometry data (Table 3).
Accession	Description	Coverage	# Unique Peptides	# AAs	MW [kDa]	calc. pI	Gene ID	t0	t3
Q9R9I1	Serine protease Do-like HtrB OS=Bacillus subtilis (strain 168) GN=htrB PE=2 SV=1	24.8908	8	458	48.688	4.93	htrB; QU35_17940	179.7	228.3
Q9KWZ1	Quinolinate synthase A OS=Bacillus subtilis (strain 168) GN=nadA PE=3 SV=2	41.5761	10	368	41.466	6.18	nadA; QU35_15150	37.6	430
Q9KWU4	Pyruvate carboxylase OS=Bacillus subtilis (strain 168) GN=pyc PE=3 SV=1	69.9477	90	1148	127.856	5.76	pycA; QU35_08260	45.4	108.9
Q9JMQ2	Pyrophosphatase PpaX OS=Bacillus subtilis (strain 168) GN=ppaX PE=1 SV=1	20.3704	4	216	23.988	4.84	hprP; QU35_18965	188.8	265.1
Q9JMQ1	Probable HTH-type transcriptional repressor ExuR OS=Bacillus subtilis (strain 168) GN=exuR PE=2 SV=1	11.4114	4	333	37.357	6.3	exuR; QU35_06900	171	196.7
Q99171	Translocation-enhancing protein TepA OS=Bacillus subtilis (strain 168) GN=tepA PE=2 SV=4	13.0612	4	245	26.901	5.45	tepA; QU35_09260	163.4	227.6
Q99027	Sensor histidine kinase ComP OS=Bacillus subtilis (strain 168) GN=comP PE=2 SV=3	4.6814	4	769	89.251	8.16	comP; QU35_17260
Q7WY78	Putative transcriptional regulator YwtF OS=Bacillus subtilis (strain 168) GN=ywtF PE=1 SV=2	21.118	5	322	35.899	9.17	ywtF; QU35_19425	179.8	65
Q7WY77	KipI antagonist OS=Bacillus subtilis (strain 168) GN=kipA PE=2 SV=2	25.6716	7	335	36.676	8.07	kipA	122.3	257.2
Q7WY76	Uncharacterized HTH-type transcriptional regulator YezE OS=Bacillus subtilis (strain 168) GN=yezE PE=3 SV=1	37.6289	6	194	21.873	5.22	yezE; QU35_03945	208.9	147.2
Q7WY74	UPF0295 protein YgzB OS=Bacillus subtilis (strain 168) GN=ygzB PE=3 SV=1	15.3846	2	117	13.183	9.1	ygzB; QU35_04895	100.3	201.3
Q7WY72	UPF0296 protein YlzA OS=Bacillus subtilis (strain 168) GN=ylzA PE=3 SV=1	85.3933	8	89	9.843	7.43	ylzA; QU35_08690	122.9	108.2
Q7WY68	Uncharacterized protein YozQ OS=Bacillus subtilis (strain 168) GN=yozQ PE=4 SV=1	32.9897	3	97	11.161	4.56	yozQ; QU35_10240	76	428
Q7WY66	Small, acid-soluble spore protein L OS=Bacillus subtilis (strain 168) GN=sspL PE=1 SV=1	47.619	1	42	4.691	9.77	sspL; QU35_12075
Q7WY61	UPF0297 protein YrzL OS=Bacillus subtilis (strain 168) GN=yrzL PE=3 SV=1	22.7273	3	88	10.229	5.03	yrzL; QU35_14900	203.2	34.8
Q7WY60	Na(+)/H(+) antiporter subunit E OS=Bacillus subtilis (strain 168) GN=mrpE PE=1 SV=2	16.4557	2	158	18.368	7.96	mrpE; QU35_17235	115.3	100.5
Q7WY58	Small, acid-soluble spore protein J OS=Bacillus subtilis (strain 168) GN=sspJ PE=1 SV=3	32.6087	1	46	5.159	9.47	sspJ; QU35_18140	223.8	220
Q7WY56	Spore coat polysaccharide biosynthesis protein SpsL OS=Bacillus subtilis (strain 168) GN=spsL PE=4 SV=1	19.8675	3	151	17.672	5.24	spsL; QU35_20440	82.6	272.1
Q7PC63	Polyketide biosynthesis acyl-carrier-protein AcpK OS=Bacillus subtilis (strain 168) GN=acpK PE=1 SV=1	23.1707	2	82	9.246	4.41	acpK; QU35_09430	134.7	242.5
Q7BVT7	Uncharacterized protein YerC OS=Bacillus subtilis (strain 168) GN=yerC PE=4 SV=1	32.6923	4	104	12.024	5.12	yerC; QU35_03790	7	3.6
Q797S1	Putative PTS system EIIBC component YbbF OS=Bacillus subtilis (strain 168) GN=ybbF PE=3 SV=2	10.7692	5	455	47.57	8.46	ybbF; QU35_01080	120.7	296.3
Q797E6	Intracellular iron chaperone frataxin OS=Bacillus subtilis (strain 168) GN=fra PE=1 SV=1	74.7967	10	123	14.409	5.77	ydhG; QU35_03295	156.1	136.4
Q797B3	Lipoteichoic acid synthase 1 OS=Bacillus subtilis (strain 168) GN=ltaS1 PE=1 SV=1	14.7105	6	639	73.269	6.42	ltaSA; QU35_04145	202.3	65.4
Q796Z1	UPF0374 protein YgaC OS=Bacillus subtilis (strain 168) GN=ygaC PE=3 SV=2	54.5455	7	176	21.126	5.55	ygaC; QU35_04865	150.7	145.2
Q796Y8	Putative peroxiredoxin YgaF OS=Bacillus subtilis (strain 168) GN=ygaF PE=3 SV=1	67.5159	11	157	18.097	6.3	ygaF; QU35_04885	169.2	166.3
Q796Y5	Uncharacterized FAD-linked oxidoreductase YgaK OS=Bacillus subtilis (strain 168) GN=ygaK PE=3 SV=4	4.65632	2	451	50.868	7.83	ygaK; QU35_05030	115.9	384.2
Q796V8	Oxygen-independent coproporphyrinogen-III oxidase-like protein HemZ OS=Bacillus subtilis (strain 168) GN=hemZ PE=2 SV=1	28.1437	13	501	57.49	6.35	hemZ; QU35_05545	172.1	76.7
Q796S4	Uncharacterized HTH-type transcriptional regulator YhjH OS=Bacillus subtilis (strain 168) GN=yhjH PE=3 SV=1	14.2857	2	175	20.411	7.65	yhjH; QU35_05895	314.6	97.7
Q796Q6	Uncharacterized HTH-type transcriptional regulator YisV OS=Bacillus subtilis (strain 168) GN=yisV PE=3 SV=1	10.9504	4	484	54.24	9.01	yisV	289.9	211.7
Q796P5	Uncharacterized FAD-linked oxidoreductase YitY OS=Bacillus subtilis (strain 168) GN=yitY PE=3 SV=2	2.10084	1	476	54.773	7.55	yitY; QU35_06245
Q796K9	Uncharacterized N-acetyltransferase YkwB OS=Bacillus subtilis (strain 168) GN=ykwB PE=3 SV=2	11.5044	2	226	26.013	6.43	ykwB; QU35_07780	44.4	339.7
Q796K8	Penicillin-binding protein H OS=Bacillus subtilis (strain 168) GN=pbpH PE=1 SV=3	9.51705	5	704	79.299	8.94	pbpH; QU35_07800	255.3	34
Q796C3	Sporulenol synthase OS=Bacillus subtilis (strain 168) GN=sqhC PE=1 SV=1	1.10759	1	632	71.179	7.85	sqhC; QU35_10650	91.8	497.5
Q795Y4	Putative formate dehydrogenase YrhE OS=Bacillus subtilis (strain 168) GN=yrhE PE=3 SV=1	33.9796	23	980	108.706	5.49	yrhE	199.5	96.3
Q795U4	UPF0173 metal-dependent hydrolase YtkL OS=Bacillus subtilis (strain 168) GN=ytkL PE=3 SV=1	74.8899	11	227	24.816	5.39	ytkL; QU35_15975	53.1	44.3
Q795R8	Uncharacterized protein YtfP OS=Bacillus subtilis (strain 168) GN=ytfP PE=4 SV=2	14.7619	6	420	46.099	9.06	ytfP	204.8	122.1
Q795R2	Putative ABC transporter peptide-binding protein YtcQ OS=Bacillus subtilis (strain 168) GN=ytcQ PE=3 SV=2	24.498	11	498	56.349	5.4	ytcQ; QU35_16340	185.6	208.5
Q795Q5	Uncharacterized membrane protein YttA OS=Bacillus subtilis (strain 168) GN=yttA PE=2 SV=2	22.5806	4	248	27.92	7.39	yttA; QU35_16440	260.2	219.1
Q795M6	Putative aminotransferase YugH OS=Bacillus subtilis (strain 168) GN=yugH PE=3 SV=1	27.2021	8	386	42.283	5.38	alaT; QU35_17110	52.3	45.7
Q795K2	Sensor histidine kinase YvfT OS=Bacillus subtilis (strain 168) GN=yvfT PE=3 SV=2	2.15633	1	371	42.223	9.1	yvfT; QU35_18510	283.7	121.2
Q795J3	Putative pyridoxal phosphate-dependent aminotransferase EpsN OS=Bacillus subtilis (strain 168) GN=epsN PE=2 SV=1	10.8247	2	388	42.897	6.29	epsN; QU35_18590	111.5	194.8
Q794W0	Two-component system YycF/YycG regulatory protein YycH OS=Bacillus subtilis (strain 168) GN=yycH PE=1 SV=1	9.67033	4	455	52.183	5.99	walH; QU35_21795	195.1	171
Q59HN8	Response regulator aspartate phosphatase H OS=Bacillus subtilis (strain 168) GN=rapH PE=1 SV=2	10.3723	3	376	43.975	5.88	rapH; QU35_03925	165.4	251.7
Q59192	DNA topoisomerase 4 subunit B OS=Bacillus subtilis (strain 168) GN=parE PE=3 SV=2	39.542	24	655	72.962	6.62	parE; QU35_09955	173.6	154.4
Q45666	HTH-type transcriptional regulator TnrA OS=Bacillus subtilis (strain 168) GN=tnrA PE=1 SV=1	25.4545	4	110	13.118	9.86	tnrA; QU35_07425	11.7	29.8
Q45614	Sensor histidine kinase YycG OS=Bacillus subtilis (strain 168) GN=yycG PE=1 SV=1	28.8052	13	611	69.99	5.07	walK; QU35_21800	153.7	173.6
Q45612	Two-component system YycFG regulatory protein OS=Bacillus subtilis (strain 168) GN=yycI PE=1 SV=1	29.2857	7	280	32.574	5.6	yycI; QU35_21790	148.3	217.9
Q45604	Uncharacterized zinc-type alcohol dehydrogenase-like protein YycR OS=Bacillus subtilis (strain 168) GN=yycR PE=3 SV=1	33.5784	14	408	42.92	6.24	yycR	67.5	277.7
Q45601	Ribosomal RNA large subunit methyltransferase H OS=Bacillus subtilis (strain 168) GN=rlmH PE=1 SV=1	15.0943	2	159	18.062	8.94	yydA; QU35_21700
Q45600	Uncharacterized metallophosphoesterase-like protein YydB OS=Bacillus subtilis (strain 168) GN=yydB PE=3 SV=1	41.3721	20	481	56.425	5.33	yydB; QU35_21695	147.8	148.3
Q45599	Uncharacterized protein YydC OS=Bacillus subtilis (strain 168) GN=yydC PE=4 SV=1	45.4545	5	132	15.48	5.55	yydC; QU35_21690	147.7	81.4
Q45598	Uncharacterized protein YydD OS=Bacillus subtilis (strain 168) GN=yydD PE=4 SV=1	36.8601	21	586	69.064	6.99	yydD	152.1	130.6
Q45597	Fructose-1,6-bisphosphatase class 3 OS=Bacillus subtilis (strain 168) GN=fbp PE=1 SV=2	32.2933	20	641	74.446	5.66	fbp; QU35_21680	150.8	162.8
Q45593	Probable peptide export ATP-binding protein YydI OS=Bacillus subtilis (strain 168) GN=yydI PE=2 SV=1	36.8421	8	209	23.868	8.22	yydI; QU35_21660	177.4	94.5
Q45591	Uncharacterized HTH-type transcriptional regulator YydK OS=Bacillus subtilis (strain 168) GN=yydK PE=1 SV=2	18.6441	3	236	27.262	5.47	yydK; QU35_21645	183.3	176.2
Q45589	Uncharacterized protein YbbP OS=Bacillus subtilis (strain 168) GN=ybbP PE=4 SV=3	21.978	5	273	30.527	8.07	ybbP; QU35_01140	145.8	177.4
Q45585	ECF RNA polymerase sigma factor SigW OS=Bacillus subtilis (strain 168) GN=sigW PE=1 SV=1	19.7861	3	187	21.7	8.47	sigW; QU35_01130	168.9	186.3
Q45584	Uncharacterized protein YbbK OS=Bacillus subtilis (strain 168) GN=ybbK PE=4 SV=2	36.4238	4	151	15.754	5.29	ybbK; QU35_01100	250.6	100.7
Q45583	Uncharacterized N-acetyltransferase YbbJ OS=Bacillus subtilis (strain 168) GN=ybbJ PE=3 SV=2	8.75	1	160	18.096	8.95	ybbJ; QU35_01095	220.9	301.9
Q45582	N-acetylmuramic acid 6-phosphate etherase OS=Bacillus subtilis (strain 168) GN=murQ PE=1 SV=2	47.3684	11	304	32.68	5.78	murQ; QU35_01090	154.4	181.6
Q45581	Uncharacterized HTH-type transcriptional regulator YbbH OS=Bacillus subtilis (strain 168) GN=ybbH PE=1 SV=3	24.3816	4	283	30.69	7.3	ybbH; QU35_01085	143.3	270.5
Q45577	Probable amino acid-proton symporter YbeC OS=Bacillus subtilis (strain 168) GN=ybeC PE=3 SV=3	6.12245	3	539	59.173	9.55	ybeC; QU35_01320	175.7	73.9
Q45549	Transcriptional repressor NrdR OS=Bacillus subtilis (strain 168) GN=nrdR PE=3 SV=2	37.5	7	152	17.901	8.16	nrdR; QU35_15750	89.2	35.6
Q45544	UPF0749 protein YlxX OS=Bacillus subtilis (strain 168) GN=ylxX PE=3 SV=3	11.4894	3	235	26.459	8.62	ylxX; QU35_08480	142.2	124.3
Q45539	Putative glycosyltransferase CsbB OS=Bacillus subtilis (strain 168) GN=csbB PE=2 SV=1	20.6687	6	329	37.705	8.97	csbB; QU35_04825	138.1	54.7
Q45538	Protein CotJC OS=Bacillus subtilis (strain 168) GN=cotJC PE=3 SV=1	41.7989	9	189	21.682	5.22	cotJC; QU35_03970	112.8	400.6
Q45537	Protein CotJB OS=Bacillus subtilis (strain 168) GN=cotJB PE=4 SV=2	34.4828	3	87	10.214	6.28	cotJB; QU35_03965	182.1	493.5
Q45536	Protein CotJA OS=Bacillus subtilis (strain 168) GN=cotJA PE=4 SV=1	75.6098	5	82	9.733	9	cotJA; QU35_03960	103.2	419.4
Q45535	Inner spore coat protein H OS=Bacillus subtilis (strain 168) GN=cotH PE=1 SV=2	12.9834	5	362	42.786	6.4	cotH; QU35_19535	118.5	254
Q45514	Protein SapB OS=Bacillus subtilis (strain 168) GN=sapB PE=1 SV=1	11.6379	3	232	25.919	9.19	sapB	184.2	241.5
Q45500	Putative S-adenosyl-L-methionine-dependent methyltransferase YktD OS=Bacillus subtilis (strain 168) GN=yktD PE=3 SV=1	17.4342	4	304	34.739	6.01	yktD; QU35_08175	144.3	145.1
Q45499	Inositol-1-monophosphatase OS=Bacillus subtilis (strain 168) GN=suhB PE=3 SV=1	43.7736	13	265	29.741	5.38	suhB; QU35_08165	59.6	51.9
Q45498	UPF0637 protein YktB OS=Bacillus subtilis (strain 168) GN=yktB PE=1 SV=1	45.7547	7	212	24.601	6.89	yktB; QU35_08155	165.5	123.4
Q45497	UPF0223 protein YktA OS=Bacillus subtilis (strain 168) GN=yktA PE=3 SV=1	35.2273	6	88	10.47	4.97	yktA; QU35_08150	206.5	203.1
Q45495	Peptide deformylase 2 OS=Bacillus subtilis (strain 168) GN=defB PE=1 SV=1	75.5435	13	184	20.643	5.82	def; QU35_08105	196.1	187
Q45494	Putative phosphatase YkrA OS=Bacillus subtilis (strain 168) GN=ykrA PE=3 SV=1	42.0233	8	257	28.887	4.88	ykrA; QU35_08100	153.5	185
Q45493	Ribonuclease J1 OS=Bacillus subtilis (strain 168) GN=rnjA PE=1 SV=1	72.2523	34	555	61.478	6.35	rnjA; QU35_08090	157.6	145.8
Q45480	Uncharacterized RNA pseudouridine synthase YlyB OS=Bacillus subtilis (strain 168) GN=ylyB PE=3 SV=3	58.7459	14	303	33.705	5.99	rluD; QU35_08580	71.5	45.5
Q45477	Isoleucine--tRNA ligase OS=Bacillus subtilis (strain 168) GN=ileS PE=3 SV=3	60.3692	57	921	104.779	5.52	ileS; QU35_08565	85.3	109.1
Q45462	Choline-binding protein OS=Bacillus subtilis (strain 168) GN=opuBC PE=1 SV=2	9.80392	3	306	34.378	7.03	opuBC; QU35_18325	94.6	273.8
Q45461	Choline transport system permease protein OpuBB OS=Bacillus subtilis (strain 168) GN=opuBB PE=2 SV=2	8.29493	1	217	23.148	9.5	opuBB; QU35_18330	75.4	447.6
Q45460	Choline transport ATP-binding protein OpuBA OS=Bacillus subtilis (strain 168) GN=opuBA PE=2 SV=2	27.8215	6	381	43.048	6.04	opuBA; QU35_18335	73.1	412
Q45068	Amino-acid carrier protein AlsT OS=Bacillus subtilis (strain 168) GN=alsT PE=2 SV=1	5.80645	3	465	50.268	9.13	alsT; QU35_09975	150	143.3
Q45066	DNA topoisomerase 4 subunit A OS=Bacillus subtilis (strain 168) GN=parC PE=3 SV=2	41.3151	32	806	91.263	6.77	parC; QU35_09960	154.5	135.1
Q45065	Uncharacterized protein YneT OS=Bacillus subtilis (strain 168) GN=yneT PE=4 SV=1	54.8148	7	135	14.98	5.59	yneT; QU35_09950	121	126.7
Q45064	Glycerol-3-phosphate acyltransferase OS=Bacillus subtilis (strain 168) GN=plsY PE=1 SV=1	13.4715	2	193	20.953	10.04	yneS; QU35_09945	126.4	100
Q45063	Uncharacterized protein YneR OS=Bacillus subtilis (strain 168) GN=yneR PE=3 SV=1	45.2632	5	95	10.826	4.03	yneR; QU35_09940	55.1	25.5
Q45062	Uncharacterized protein YneQ OS=Bacillus subtilis (strain 168) GN=yneQ PE=4 SV=1	33.3333	3	99	11.737	8.16	yneQ; QU35_09935	143.9	108.3
Q45061	Putative acyl-CoA thioesterase YneP OS=Bacillus subtilis (strain 168) GN=yneP PE=3 SV=2	53.6232	8	138	15.985	8.1	QU35_09930	162.7	156.4
Q45060	Small, acid-soluble spore protein Tlp OS=Bacillus subtilis (strain 168) GN=tlp PE=1 SV=3	27.7108	2	83	9.717	4.7	tlp; QU35_09925	111.5	527.9
Q45057	Resolvase homolog YneB OS=Bacillus subtilis (strain 168) GN=yneB PE=2 SV=1	9.21659	3	217	24.724	7.05	yneB; QU35_09840	200	146.5
Q08793	Uncharacterized protein YcxB OS=Bacillus subtilis (strain 168) GN=ycxB PE=4 SV=1	12.4324	2	185	22.02	9.38	ycxB; QU35_02060	133.8	154.7
Q08788	Surfactin synthase thioesterase subunit OS=Bacillus subtilis (strain 168) GN=srfAD PE=1 SV=3	30.9917	5	242	27.603	5.58	srfAD; QU35_02050	113.1	276.9
Q08787	Surfactin synthase subunit 3 OS=Bacillus subtilis (strain 168) GN=srfAC PE=1 SV=2	54.1961	62	1275	143.781	5.33	srfAC; QU35_02045	26	163.4
Q08432	Cystathionine beta-lyase PatB OS=Bacillus subtilis (strain 168) GN=patB PE=1 SV=1	37.9845	14	387	42.762	5.83	patB; QU35_17130	93.5	57.8
Q08430	Sporulation kinase B OS=Bacillus subtilis (strain 168) GN=kinB PE=3 SV=4	4.43925	2	428	47.781	7.12	kinB; QU35_17135
Q08429	Kinase-associated lipoprotein B OS=Bacillus subtilis (strain 168) GN=kapB PE=1 SV=1	71.0938	6	128	14.659	7.25	kapB; QU35_17140	68	74.7
Q08352	Alanine dehydrogenase OS=Bacillus subtilis (strain 168) GN=ald PE=1 SV=1	71.4286	25	378	39.659	5.44	ald; QU35_17375	137.2	57
Q08311	Spore coat protein Y OS=Bacillus subtilis (strain 168) GN=cotY PE=1 SV=1	41.9753	4	162	17.872	5.21	cotY; QU35_06545	160.9	277
Q08310	Spore coat protein W OS=Bacillus subtilis (strain 168) GN=cotW PE=1 SV=1	27.619	3	105	12.329	9.42	cotW; QU35_06555	204.8	77.3
Q07876	Ribosomal RNA small subunit methyltransferase H OS=Bacillus subtilis (strain 168) GN=rsmH PE=3 SV=2	28.9389	8	311	35.284	6.47	mraW; QU35_08405	146.7	196.4
Q07868	Penicillin-binding protein 2B OS=Bacillus subtilis (strain 168) GN=pbpB PE=1 SV=2	46.2291	30	716	79.271	8.9	pbpB	99.9	144.8
Q07867	Cell division protein FtsL OS=Bacillus subtilis (strain 168) GN=ftsL PE=1 SV=1	6.83761	1	117	13.065	9.63	ftsL; QU35_08410	95.5	67.2
Q07836	Immunity protein WapI OS=Bacillus subtilis (strain 168) GN=wapI PE=1 SV=1	53.5211	7	142	16.418	4.7	yxxG; QU35_21180	103.5	45.6
Q07833	tRNA nuclease WapA OS=Bacillus subtilis (strain 168) GN=wapA PE=1 SV=2	20.1799	38	2334	258.005	6.51	wapA; QU35_21185	106.2	66.5
Q07683	HTH-type transcriptional regulator AnsR OS=Bacillus subtilis (strain 168) GN=ansR PE=3 SV=1	9.48276	1	116	13.223	5.11	ansR; QU35_12905	311.1	86.1
Q07428	Nitrogen regulatory PII-like protein OS=Bacillus subtilis (strain 168) GN=nrgB PE=1 SV=1	56.0345	6	116	12.814	8.66	glnK; QU35_19765	8.8	9.7
Q06797	50S ribosomal protein L1 OS=Bacillus subtilis (strain 168) GN=rplA PE=1 SV=4	72.4138	21	232	24.973	9.38	rplA; QU35_00670	144.9	67.1
Q06796	50S ribosomal protein L11 OS=Bacillus subtilis (strain 168) GN=rplK PE=1 SV=3	76.5957	14	141	14.922	9.26	rplK; QU35_00665	206.1	108
Q06795	Transcription termination/antitermination protein NusG OS=Bacillus subtilis (strain 168) GN=nusG PE=1 SV=1	70.0565	12	177	20.113	5.53	nusG; QU35_00660	62.6	58.3
Q06756	2-C-methyl-D-erythritol 2,4-cyclodiphosphate synthase OS=Bacillus subtilis (strain 168) GN=ispF PE=1 SV=1	68.3544	10	158	17.115	5.81	ispF; QU35_00605	176.1	120.4
Q06755	2-C-methyl-D-erythritol 4-phosphate cytidylyltransferase OS=Bacillus subtilis (strain 168) GN=ispD PE=3 SV=2	43.5345	7	232	25.827	5.99	ispD; QU35_00600	191.4	98.1
Q06754	Uncharacterized PIN and TRAM-domain containing protein YacL OS=Bacillus subtilis (strain 168) GN=yacL PE=3 SV=2	18.0328	8	366	40.832	5.29	yacL; QU35_00595	142.7	126.2
Q06753	Putative TrmH family tRNA/rRNA methyltransferase YacO OS=Bacillus subtilis (strain 168) GN=yacO PE=3 SV=2	54.2169	13	249	27.491	8.47	rlmB; QU35_00635	205.9	124.9
Q06752	Cysteine--tRNA ligase OS=Bacillus subtilis (strain 168) GN=cysS PE=1 SV=1	46.9957	24	466	53.874	5.4	cysS; QU35_00625	195.4	159
Q06750	Serine acetyltransferase OS=Bacillus subtilis (strain 168) GN=cysE PE=1 SV=1	26.7281	4	217	24.128	9.13	cysE; QU35_00620	23.7	21.3
Q06320	Sporulation-specific N-acetylmuramoyl-L-alanine amidase OS=Bacillus subtilis (strain 168) GN=cwlC PE=1 SV=1	28.6275	5	255	27.13	6.4	cwlC; QU35_09575	79.3	363.2
Q06004	Sorbitol dehydrogenase OS=Bacillus subtilis (strain 168) GN=gutB PE=1 SV=3	33.9943	8	353	38.366	5.54	gutB; QU35_03560	190.6	159.3
Q05873	Valine--tRNA ligase OS=Bacillus subtilis (strain 168) GN=valS PE=1 SV=3	52.3864	46	880	101.681	5.19	valS; QU35_15275	171.3	128.4
Q05865	Folylpolyglutamate synthase OS=Bacillus subtilis (strain 168) GN=folC PE=3 SV=2	31.1628	9	430	48.135	6.25	folC; QU35_15270	116.9	74.4
Q05852	UTP--glucose-1-phosphate uridylyltransferase OS=Bacillus subtilis (strain 168) GN=gtaB PE=1 SV=1	51.0274	23	292	33.049	5.17	gtaB; QU35_19325	184.9	97.3
Q05522	Chemotaxis response regulator protein-glutamate methylesterase OS=Bacillus subtilis (strain 168) GN=cheB PE=3 SV=2	33.0532	11	357	38.64	8.18	cheB; QU35_09070	165.4	169.3
Q05470	Polyketide synthase PksL OS=Bacillus subtilis (strain 168) GN=pksL PE=1 SV=3	16.8576	61	4538	505.864	5.5	pksL	12.9	55.2
Q04811	Uncharacterized protein YmxH OS=Bacillus subtilis (strain 168) GN=ymxH PE=3 SV=1	22.3529	1	85	9.758	5.82	ymxH; QU35_09220
Q04810	Dipicolinate synthase subunit B OS=Bacillus subtilis (strain 168) GN=dpaB PE=1 SV=1	33.5	7	200	21.855	6.57	spoVFB; QU35_09235	153.4	200.3
Q04809	Dipicolinate synthase subunit A OS=Bacillus subtilis (strain 168) GN=dpaA PE=1 SV=1	5.05051	1	297	31.928	6.35	spoVFA; QU35_09230
Q04805	Uncharacterized zinc protease YmxG OS=Bacillus subtilis (strain 168) GN=ymxG PE=3 SV=3	39.6088	14	409	45.966	5.6	mlpA; QU35_09215	21	27
Q04797	Aspartate-semialdehyde dehydrogenase OS=Bacillus subtilis (strain 168) GN=asd PE=1 SV=1	79.1908	26	346	37.823	5.27	asd; QU35_09240	77.4	68.2
Q04796	4-hydroxy-tetrahydrodipicolinate synthase OS=Bacillus subtilis (strain 168) GN=dapA PE=1 SV=1	60.6897	17	290	31.022	5.22	dapA; QU35_09250	159.7	87.5
Q04795	Aspartokinase 1 OS=Bacillus subtilis (strain 168) GN=dapG PE=3 SV=3	42.3267	12	404	42.921	6.3	dapG; QU35_09245	212.5	116.8
Q04778	HTH-type transcriptional regulator AlsR OS=Bacillus subtilis (strain 168) GN=alsR PE=3 SV=1	17.5497	5	302	34.311	7.58	alsR; QU35_19515	143.2	134.6
Q04777	Alpha-acetolactate decarboxylase OS=Bacillus subtilis (strain 168) GN=alsD PE=2 SV=1	9.80392	2	255	28.781	4.96	alsD; QU35_19505	197.5	85.9
Q04747	Surfactin synthase subunit 2 OS=Bacillus subtilis (strain 168) GN=srfAB PE=1 SV=3	59.9777	194	3583	400.693	5.17	srfAB; QU35_02040	27.3	138.3
Q04385	Uncharacterized protein YgxA OS=Bacillus subtilis (strain 168) GN=ygxA PE=4 SV=2	47.9592	11	294	34.375	6.27	ygxA; QU35_04900	147.3	112.8
Q03524	Stage V sporulation protein D OS=Bacillus subtilis (strain 168) GN=spoVD PE=2 SV=3	19.0402	10	646	71.074	8.59	spoVD; QU35_08425	102.6	437.1
Q03523	UDP-N-acetylmuramoyl-L-alanyl-D-glutamate--2,6-diaminopimelate ligase OS=Bacillus subtilis (strain 168) GN=murE PE=3 SV=1	61.9433	25	494	54.292	5.99	murE; QU35_08435	172.7	114.7
Q03522	UDP-N-acetylmuramoylalanine--D-glutamate ligase OS=Bacillus subtilis (strain 168) GN=murD PE=3 SV=1	50.1109	23	451	49.62	5.97	murD; QU35_08450	208.4	115.2
Q03224	Fructose-1,6-bisphosphatase class 2 OS=Bacillus subtilis (strain 168) GN=glpX PE=1 SV=1	51.7134	18	321	33.93	5.39	glpX; QU35_20075	51	78.7
Q03223	50S ribosomal protein L31 OS=Bacillus subtilis (strain 168) GN=rpmE PE=1 SV=1	63.6364	7	66	7.439	9.01	rpmE; QU35_20060	218.9	120.6
Q03222	Transcription termination factor Rho OS=Bacillus subtilis (strain 168) GN=rho PE=3 SV=3	37.9391	17	427	48.598	6.99	rho; QU35_20065	154.6	128.6
Q03221	Thymidine kinase OS=Bacillus subtilis (strain 168) GN=tdk PE=3 SV=2	20	2	195	21.437	6.11	tdk; QU35_20055	157.5	122
Q02886	Protein DinB OS=Bacillus subtilis (strain 168) GN=dinB PE=3 SV=2	15.1163	2	172	19.891	6.02	dinB; QU35_03235	180	122.2
Q02169	Septum formation protein Maf OS=Bacillus subtilis (strain 168) GN=maf PE=1 SV=1	15.3439	2	189	21.282	6.13	maf; QU35_15255	170	252.4
Q02115	Transcriptional regulator LytR OS=Bacillus subtilis (strain 168) GN=lytR PE=1 SV=1	38.5621	14	306	34.565	9.17	lytR; QU35_19315	170.3	127.1
Q02114	N-acetylmuramoyl-L-alanine amidase LytC OS=Bacillus subtilis (strain 168) GN=lytC PE=1 SV=1	36.2903	14	496	52.594	9.77	lytC; QU35_19300	84	147
Q02113	Amidase enhancer OS=Bacillus subtilis (strain 168) GN=lytB PE=1 SV=1	14.3262	9	705	76.682	9.5	lytB; QU35_19305	200.6	79.6
Q02112	Membrane-bound protein LytA OS=Bacillus subtilis (strain 168) GN=lytA PE=2 SV=1	21.5686	3	102	11.222	4.41	lytA; QU35_19310	184.1	241.6
Q01960	Flagellar biosynthesis protein FlhF OS=Bacillus subtilis (strain 168) GN=flhF PE=1 SV=1	6.55738	2	366	41.124	8.54	flhF; QU35_09060	137.9	109.2
Q01625	Membrane protein insertase MisCA OS=Bacillus subtilis (strain 168) GN=misCA PE=1 SV=2	22.6054	5	261	29.502	9.63	spoIIIJ	163.2	101.8
Q01620	Protein jag OS=Bacillus subtilis (strain 168) GN=jag PE=3 SV=1	30.7692	5	208	23.148	9.63	jag; QU35_22165	152.9	101.8
Q01466	Cell shape-determining protein MreC OS=Bacillus subtilis (strain 168) GN=mreC PE=1 SV=3	36.8966	11	290	32.121	7.31	mreC; QU35_15240	208.1	104.1
Q01465	Rod shape-determining protein MreB OS=Bacillus subtilis (strain 168) GN=mreB PE=3 SV=3	64.3917	22	337	35.894	5.21	mreB; QU35_15245	140.2	77.1
Q01464	Septum site-determining protein MinD OS=Bacillus subtilis (strain 168) GN=minD PE=1 SV=1	58.9552	16	268	29.388	5.33	minD; QU35_15225	86	45.6
Q01463	Septum site-determining protein MinC OS=Bacillus subtilis (strain 168) GN=minC PE=1 SV=1	43.3628	8	226	24.982	6.73	minC; QU35_15230	65.5	49.9
Q01367	Stage III sporulation protein AA OS=Bacillus subtilis (strain 168) GN=spoIIIAA PE=4 SV=1	25.0814	6	307	34.275	8.24	spoIIIAA; QU35_13350	51.2	428
Q00828	Response regulator aspartate phosphatase A OS=Bacillus subtilis (strain 168) GN=rapA PE=2 SV=2	35.4497	13	378	44.945	5.1	rapA	47.9	434.5
Q00777	Pyrroline-5-carboxylate reductase 3 OS=Bacillus subtilis (strain 168) GN=proG PE=3 SV=2	32.3529	6	272	30.184	5.14	proG; QU35_07210	177.7	123.3
P97247	Uncharacterized HTH-type transcriptional regulator YsmB OS=Bacillus subtilis (strain 168) GN=ysmB PE=3 SV=1	30.8219	4	146	17.133	6.95	ysmB; QU35_15445	127.9	192.2
P97032	Uncharacterized protein YhbD OS=Bacillus subtilis (strain 168) GN=yhbD PE=4 SV=1	27.3109	7	238	27.035	5.55	yhbD	75.3	42.1
P97030	Epoxyqueuosine reductase OS=Bacillus subtilis (strain 168) GN=queG PE=1 SV=2	7.25389	3	386	43.114	6.65	yhbA; QU35_05095	217.1	58.1
P97027	Aliphatic sulfonates import ATP-binding protein SsuB OS=Bacillus subtilis (strain 168) GN=ssuB PE=1 SV=4	4.31373	1	255	28.525	6.71	ssuB	190.2	323.4
P96741	Putative phosphatase YwtE OS=Bacillus subtilis (strain 168) GN=ywtE PE=3 SV=1	73.0769	15	286	31.568	5.11	ywtE; QU35_19430	219.4	116.6
P96740	Gamma-DL-glutamyl hydrolase OS=Bacillus subtilis (strain 168) GN=pgdS PE=1 SV=2	12.5908	5	413	45.219	8.41	pgdS; QU35_19435	116.9	83.3
P96736	PGA synthase CapB OS=Bacillus subtilis (strain 168) GN=capB PE=4 SV=3	2.03562	1	393	43.989	5.45	pgsB; QU35_19455	240.2	125.9
P96729	Cell wall-binding protein YwsB OS=Bacillus subtilis (strain 168) GN=ywsB PE=1 SV=1	33.7079	6	178	19.097	9.51	ywsB; QU35_19490	214.2	174.3
P96728	Uncharacterized protein YwsA OS=Bacillus subtilis (strain 168) GN=ywsA PE=4 SV=2	34.6939	3	98	11.079	4.88	ywsA; QU35_19495	234.3	173
P96725	Uncharacterized HTH-type transcriptional regulator YwqM OS=Bacillus subtilis (strain 168) GN=ywqM PE=3 SV=2	30.0341	7	293	33.154	5.94	ywqM; QU35_19585	252.9	238.3
P96724	Endonuclease V OS=Bacillus subtilis (strain 168) GN=nfi PE=1 SV=2	9.66387	3	238	27.006	6.15	ywqL; QU35_19590	147.4	182.9
P96723	Putative antitoxin YwqK OS=Bacillus subtilis (strain 168) GN=ywqK PE=1 SV=1	51.9481	11	154	18.206	4.74	ywqK; QU35_19595	172.3	238.2
P96722	Putative ribonuclease YwqJ OS=Bacillus subtilis (strain 168) GN=ywqJ PE=1 SV=1	49.5017	24	602	66.649	6.34	ywqJ; QU35_19600	146	288.9
P96721	Uncharacterized protein YwqI OS=Bacillus subtilis (strain 168) GN=ywqI PE=4 SV=1	55.814	5	86	9.603	5.57	ywqI; QU35_19605	96.5	412
P96720	Uncharacterized protein YwqH OS=Bacillus subtilis (strain 168) GN=ywqH PE=4 SV=1	51.4286	7	140	15.857	5.1	ywqH; QU35_19610	128.7	296.6
P96719	Uncharacterized protein YwqG OS=Bacillus subtilis (strain 168) GN=ywqG PE=1 SV=1	8.81226	2	261	30.274	4.58	ywqG; QU35_19615	133.4	149
P96718	UDP-glucose 6-dehydrogenase YwqF OS=Bacillus subtilis (strain 168) GN=ywqF PE=1 SV=1	45	17	440	47.754	5.36	ywqF; QU35_19620	134.2	353.4
P96717	Tyrosine-protein phosphatase YwqE OS=Bacillus subtilis (strain 168) GN=ywqE PE=1 SV=1	37.4016	7	254	28.94	7.12	ywqE; QU35_19625	156.7	165.3
P96716	Tyrosine-protein kinase YwqD OS=Bacillus subtilis (strain 168) GN=ywqD PE=1 SV=1	44.7257	9	237	25.773	9.26	ptkA; QU35_19630	203.3	97.9
P96715	Probable capsular polysaccharide biosynthesis protein YwqC OS=Bacillus subtilis (strain 168) GN=ywqC PE=1 SV=1	22.9839	4	248	26.624	4.87	ywqC; QU35_19635	244.7	164.8
P96714	Uncharacterized protein YwqB OS=Bacillus subtilis (strain 168) GN=ywqB PE=3 SV=2	3.17164	2	536	63.27	7.8	ywqB; QU35_19645	185.1	185
P96712	Multidrug resistance protein 3 OS=Bacillus subtilis (strain 168) GN=bmr3 PE=1 SV=1	8.20312	3	512	55.652	9.57	mdr; QU35_01815	159.1	113.7
P96711	Arabinose metabolism transcriptional repressor OS=Bacillus subtilis (strain 168) GN=araR PE=1 SV=3	30.663	8	362	40.462	6.61	araR; QU35_18460	196.6	149.3
P96710	Arabinose-proton symporter OS=Bacillus subtilis (strain 168) GN=araE PE=2 SV=2	1.50862	1	464	50.378	9.06	araE; QU35_18455	167	269.6
P96709	Uncharacterized MFS-type transporter YdgK OS=Bacillus subtilis (strain 168) GN=ydgK PE=3 SV=1	2.73632	1	402	42.653	9.74	ydgK; QU35_03260
P96708	Uncharacterized HTH-type transcriptional regulator YdgJ OS=Bacillus subtilis (strain 168) GN=ydgJ PE=3 SV=1	20.122	3	164	18.797	9.07	ydgJ	200.1	117.3
P96707	Putative NAD(P)H nitroreductase YdgI OS=Bacillus subtilis (strain 168) GN=ydgI PE=3 SV=1	63.6364	13	209	23.345	4.93	ydgI; QU35_03250	158.4	128.7
P96706	Putative membrane protein YdgH OS=Bacillus subtilis (strain 168) GN=ydgH PE=1 SV=1	8.24859	6	885	95.429	5.49	ydgH; QU35_03245	174.5	217.5
P96704	Uncharacterized transporter YdgF OS=Bacillus subtilis (strain 168) GN=ydgF PE=3 SV=1	4.36681	2	458	50.756	9.13	ydgF; QU35_03230	259.1	162.9
P96703	Uncharacterized N-acetyltransferase YdgE OS=Bacillus subtilis (strain 168) GN=ydgE PE=3 SV=1	41.4013	6	157	18.362	5.34	ydgE; QU35_03220	188.8	198.8
P96701	Uncharacterized HTH-type transcriptional regulator YdgC OS=Bacillus subtilis (strain 168) GN=ydgC PE=3 SV=1	4.10256	1	195	22.053	5.94	ydgC; QU35_03210	338.1	206
P96693	Putative ring-cleaving dioxygenase MhqO OS=Bacillus subtilis (strain 168) GN=mhqO PE=1 SV=1	27.5641	7	312	35.034	5.14	ydfO; QU35_03155	138.8	206.7
P96690	Uncharacterized HTH-type transcriptional regulator YdfL OS=Bacillus subtilis (strain 168) GN=ydfL PE=3 SV=1	25.1852	6	270	31.764	7.08	ydfL; QU35_03140	109.9	105.4
P96688	Uncharacterized carboxylesterase nap OS=Bacillus subtilis (strain 168) GN=nap PE=1 SV=1	27	5	300	33.932	6.27	nap; QU35_03130	205.8	135.1
P96686	Transcriptional regulatory protein YdfI OS=Bacillus subtilis (strain 168) GN=ydfI PE=3 SV=1	36.6197	8	213	23.959	5.71	ydfI; QU35_03120	182.8	147.6
P96684	Uncharacterized protein YdfG OS=Bacillus subtilis (strain 168) GN=ydfG PE=4 SV=1	23.1293	3	147	17.303	6.38	ydfG; QU35_03100	145.5	144.4
P96683	Uncharacterized HTH-type transcriptional regulator YdfF OS=Bacillus subtilis (strain 168) GN=ydfF PE=3 SV=1	3.09735	1	226	25.601	9.61	ydfF; QU35_03095	361.4	183.8
P96681	Uncharacterized HTH-type transcriptional regulator YdfD OS=Bacillus subtilis (strain 168) GN=ydfD PE=3 SV=1	8.92116	3	482	54.204	8.84	ydfD; QU35_03085	266.2	234.4
P96679	Uncharacterized N-acetyltransferase YdfB OS=Bacillus subtilis (strain 168) GN=ydfB PE=3 SV=1	3.06513	1	261	29.666	6.14	ydfB
P96677	HTH-type transcriptional repressor AseR OS=Bacillus subtilis (strain 168) GN=aseR PE=1 SV=1	8.10811	1	111	13.079	6.74	aseR; QU35_03060	296.3	67.7
P96676	Uncharacterized HTH-type transcriptional regulator YdeS OS=Bacillus subtilis (strain 168) GN=ydeS PE=3 SV=1	23.2323	4	198	22.13	7.4	ydeS	173.3	92.1
P96674	Uncharacterized NAD(P)H oxidoreductase YdeQ OS=Bacillus subtilis (strain 168) GN=ydeQ PE=3 SV=1	12.6904	2	197	22.817	6.54	ydeQ	184.8	140.7
P96673	Uncharacterized HTH-type transcriptional regulator YdeP OS=Bacillus subtilis (strain 168) GN=ydeP PE=3 SV=2	7.8125	1	128	15.201	9.09	ydeP	198.9	145.5
P96672	UPF0750 membrane protein YdeO OS=Bacillus subtilis (strain 168) GN=ydeO PE=3 SV=1	15.1724	4	290	31.408	8.51	ydeO; QU35_03030	131.9	124.2
P96670	Uncharacterized protein YdeM OS=Bacillus subtilis (strain 168) GN=ydeM PE=4 SV=1	15.6028	2	141	16.147	5.21	ydeM; QU35_03015	43.8	27.6
P96669	Uncharacterized HTH-type transcriptional regulator YdeL OS=Bacillus subtilis (strain 168) GN=ydeL PE=3 SV=1	1.94384	1	463	53.491	9.01	ydeL; QU35_03010	214.5	307.1
P96667	Uncharacterized lipoprotein YdeJ OS=Bacillus subtilis (strain 168) GN=ydeJ PE=3 SV=1	40.1826	6	219	24.34	4.88	ydeJ; QU35_03000	157.8	227.4
P96666	Uncharacterized protein YdeI OS=Bacillus subtilis (strain 168) GN=ydeI PE=4 SV=1	44.6701	7	197	23.046	7.44	ydeI; QU35_02995	123.5	89.2
P96664	Uncharacterized MFS-type transporter YdeG OS=Bacillus subtilis (strain 168) GN=ydeG PE=3 SV=1	2.32558	1	430	44.019	9.45	ydeG; QU35_02985
P96663	Uncharacterized HTH-type transcriptional regulator YdeF OS=Bacillus subtilis (strain 168) GN=ydeF PE=3 SV=2	11.6883	4	462	51.371	6.4	ydeF; QU35_02980	159.8	123.6
P96662	Uncharacterized HTH-type transcriptional regulator YdeE OS=Bacillus subtilis (strain 168) GN=ydeE PE=3 SV=1	28.9655	6	290	33.236	7.47	ydeE; QU35_02975	175.5	149.1
P96655	UPF0173 protein YddR OS=Bacillus subtilis (strain 168) GN=yddR PE=3 SV=1	28.7402	6	254	28.486	5.48	yddR; QU35_02920	172.1	109.1
P96654	Uncharacterized isochorismatase family protein YddQ OS=Bacillus subtilis (strain 168) GN=yddQ PE=3 SV=1	20	4	180	19.908	6.14	yddQ; QU35_02915	83.6	49
P96653	HTH-type transcriptional regulator LrpB OS=Bacillus subtilis (strain 168) GN=lrpB PE=3 SV=1	12.7517	2	149	17.315	7.12	lrpB; QU35_02910	117.5	269
P96652	HTH-type transcriptional regulator LrpA OS=Bacillus subtilis (strain 168) GN=lrpA PE=3 SV=1	18.3824	3	136	15.428	7.9	lrpA; QU35_02905	178.7	103.4
P96651	Uncharacterized protein YddN OS=Bacillus subtilis (strain 168) GN=yddN PE=4 SV=1	7.66962	1	339	38.009	5.52	yddN; QU35_02900
P96650	Uncharacterized protein YddM OS=Bacillus subtilis (strain 168) GN=yddM PE=4 SV=1	2.23642	1	313	36.179	9.28	yddM	73.2	320.4
P96634	Ftsk domain-containing protein YdcQ OS=Bacillus subtilis (strain 168) GN=ydcQ PE=3 SV=1	2.70833	1	480	54.706	9.01	ydcQ; QU35_02815
P96628	Protein SprT-like OS=Bacillus subtilis (strain 168) GN=ydcK PE=3 SV=1	24.6667	4	150	18.055	9.76	ydcK; QU35_02740	159	151.6
P96625	Uncharacterized HTH-type transcriptional regulator YdcH OS=Bacillus subtilis (strain 168) GN=ydcH PE=3 SV=1	24.4898	3	147	16.619	8.97	ydcH; QU35_02725	136	91.6
P96622	Endoribonuclease EndoA OS=Bacillus subtilis (strain 168) GN=ndoA PE=1 SV=1	57.7586	7	116	12.97	5.27	ndoA; QU35_02665	187.4	165.7
P96621	Antitoxin EndoAI OS=Bacillus subtilis (strain 168) GN=ndoAI PE=1 SV=1	43.0108	4	93	10.54	6.55	endB; QU35_02660	174.2	139.4
P96619	Sporulation protein YdcC OS=Bacillus subtilis (strain 168) GN=ydcC PE=2 SV=2	62.426	28	338	38.113	8.53	ydcC	33.7	287.4
P96618	Holo-[acyl-carrier-protein] synthase OS=Bacillus subtilis (strain 168) GN=acpS PE=1 SV=1	9.09091	1	121	13.709	9.57	acpS; QU35_02645	100.1	55.2
P96616	UPF0699 transmembrane protein YdbT OS=Bacillus subtilis (strain 168) GN=ydbT PE=3 SV=1	17.2414	8	493	56.792	9.19	ydbT; QU35_02635	111.6	119
P96615	UPF0699 transmembrane protein YdbS OS=Bacillus subtilis (strain 168) GN=ydbS PE=3 SV=1	18.8679	4	159	18.111	8.19	ydbS; QU35_02630	165.2	108.7
P96614	DEAD-box ATP-dependent RNA helicase CshA OS=Bacillus subtilis (strain 168) GN=cshA PE=1 SV=2	55.668	33	494	55.296	9.5	cshA; QU35_02625	142.9	96.5
P96613	UDP-N-acetylmuramoyl-tripeptide--D-alanyl-D-alanine ligase OS=Bacillus subtilis (strain 168) GN=murF PE=3 SV=1	53.1729	24	457	49.692	5.69	murF; QU35_02620	184.3	103.9
P96612	D-alanine--D-alanine ligase OS=Bacillus subtilis (strain 168) GN=ddl PE=3 SV=1	44.9153	14	354	39.106	4.86	ddl	183.8	136.6
P96611	Thioredoxin-like protein YdbP OS=Bacillus subtilis (strain 168) GN=ydbP PE=2 SV=1	61.3208	7	106	12.424	4.68	ydbP; QU35_02610	227	110
P96609	Uncharacterized protein YdbN OS=Bacillus subtilis (strain 168) GN=ydbN PE=4 SV=1	16.9492	1	59	7.015	10.29	ydbN	149.8	22.8
P96608	Putative acyl-CoA dehydrogenase YdbM OS=Bacillus subtilis (strain 168) GN=ydbM PE=2 SV=1	54.3307	12	381	42.113	6.16	ydbM; QU35_02590	104.2	104.2
P96605	Uncharacterized ABC transporter ATP-binding protein YdbJ OS=Bacillus subtilis (strain 168) GN=ydbJ PE=3 SV=1	42.2078	10	308	34.255	5	ydbJ; QU35_02575	148	100
P96603	C4-dicarboxylate transport protein OS=Bacillus subtilis (strain 168) GN=dctA PE=2 SV=1	9.50119	4	421	45.411	8.51	dctP; QU35_02560	166.1	193.7
P96602	Probable C4-dicarboxylate response regulator DctR OS=Bacillus subtilis (strain 168) GN=dctR PE=3 SV=1	24.3363	5	226	25.523	8.41	dctR; QU35_02555	153.1	193.3
P96600	C4-dicarboxylate-binding protein DctB OS=Bacillus subtilis (strain 168) GN=dctB PE=3 SV=1	9.14286	4	350	39.837	5.19	dctB; QU35_02545	143.8	201.5
P96598	Uncharacterized protein YdbC OS=Bacillus subtilis (strain 168) GN=ydbC PE=4 SV=1	8.40336	2	119	13.797	4.75	ydbC; QU35_02535	233.3	234.2
P96597	Uncharacterized protein YdbB OS=Bacillus subtilis (strain 168) GN=ydbB PE=3 SV=1	39.823	4	113	12.934	5.68	ydbB; QU35_02530	193.3	154.4
P96596	Uncharacterized protein YdbA OS=Bacillus subtilis (strain 168) GN=ydbA PE=4 SV=1	22.0588	5	272	31.226	8.87	ydbA; QU35_02520	163.1	79.7
P96595	Uncharacterized protein YdaT OS=Bacillus subtilis (strain 168) GN=ydaT PE=4 SV=1	15.3333	2	150	16.554	6.42	ydaT; QU35_02515	178.3	133.6
P96579	Putative ribosomal N-acetyltransferase YdaF OS=Bacillus subtilis (strain 168) GN=ydaF PE=1 SV=1	45.3552	8	183	21.012	5.91	ydaF; QU35_02425	103.2	225.3
P96578	Probable D-lyxose ketol-isomerase OS=Bacillus subtilis (strain 168) GN=ydaE PE=1 SV=1	5.38922	1	167	19.239	5.15	ydaE; QU35_02420	40	161.1
P96575	Putative acyl--CoA ligase YdaB OS=Bacillus subtilis (strain 168) GN=ydaB PE=3 SV=2	8.54871	3	503	55.561	5.4	ydaB; QU35_02405	225.7	72.5
P96574	Transcriptional regulator MtlR OS=Bacillus subtilis (strain 168) GN=mtlR PE=2 SV=1	9.65418	6	694	78.802	5.59	mtlR; QU35_02400	132.7	196.5
P96503	Flagellar assembly factor FliW OS=Bacillus subtilis (strain 168) GN=fliW PE=1 SV=1	18.1818	3	143	16.159	4.61	yviF; QU35_19175	148.5	149.4
P96502	Uncharacterized protein YviE OS=Bacillus subtilis (strain 168) GN=yviE PE=2 SV=1	15.7068	2	191	21.605	5.1	yviE; QU35_19180	187.7	105.1
P96501	Flagellar hook-associated protein 3 OS=Bacillus subtilis (strain 168) GN=flgL PE=3 SV=1	10.0671	3	298	32.739	4.75	flgL; QU35_19185	239	92.1
P96499	Putative transcriptional regulator YvhJ OS=Bacillus subtilis (strain 168) GN=yvhJ PE=1 SV=1	35.0384	12	391	43.185	8.79	yvhJ; QU35_19245	174.4	130.4
P94593	Uncharacterized ATP-dependent helicase YwqA OS=Bacillus subtilis (strain 168) GN=ywqA PE=3 SV=2	13.2321	10	922	105.963	5.31	ywqA; QU35_19650	175.3	170.8
P94592	Putative phosphatase YwpJ OS=Bacillus subtilis (strain 168) GN=ywpJ PE=1 SV=2	26.6667	6	285	31.935	5.17	ywpJ; QU35_19655	210.3	218.2
P94591	HTH-type transcriptional repressor GlcR OS=Bacillus subtilis (strain 168) GN=glcR PE=1 SV=2	31.0078	6	258	28.803	6.13	glcR; QU35_19660	154	127.3
P94588	Uncharacterized protein YwpF OS=Bacillus subtilis (strain 168) GN=ywpF PE=4 SV=1	36.7647	4	136	15.595	6	ywpF; QU35_19675	171.6	52.7
P94584	3-hydroxyacyl-[acyl-carrier-protein] dehydratase FabZ OS=Bacillus subtilis (strain 168) GN=fabZ PE=3 SV=2	33.3333	7	141	15.73	6.33	fabZ; QU35_19695	183	209.3
P94578	Uncharacterized HTH-type transcriptional regulator YwoH OS=Bacillus subtilis (strain 168) GN=ywoH PE=3 SV=1	13.1387	2	137	16.414	8.12	ywoH; QU35_19725	244.4	209.9
P94576	Uncharacterized protein YwoF OS=Bacillus subtilis (strain 168) GN=ywoF PE=3 SV=1	6.62393	2	468	51.42	5.14	ywoF; QU35_19735	97.5	232.1
P94573	Uncharacterized isochorismatase family protein YwoC OS=Bacillus subtilis (strain 168) GN=ywoC PE=3 SV=2	22.7513	4	189	21.075	4.88	ywoC; QU35_19750	191.1	137.2
P94569	TPR repeat-containing protein YsoA OS=Bacillus subtilis (strain 168) GN=ysoA PE=3 SV=2	19.4611	4	334	38.681	4.82	ysoA; QU35_15355	171.8	101.2
P94568	3-isopropylmalate dehydratase small subunit OS=Bacillus subtilis (strain 168) GN=leuD PE=3 SV=1	33.6683	4	199	23.007	4.89	leuD; QU35_15360	57.5	359.3
P94565	2-isopropylmalate synthase OS=Bacillus subtilis (strain 168) GN=leuA PE=3 SV=1	52.3166	28	518	56.876	6.06	leuA; QU35_15375	46.7	347.1
P94560	Stress response protein YsnF OS=Bacillus subtilis (strain 168) GN=ysnF PE=2 SV=3	42.4908	10	273	30.706	4.51	ysnF; QU35_15410	28.9	152.3
P94559	Putative metallophosphoesterase YsnB OS=Bacillus subtilis (strain 168) GN=ysnB PE=3 SV=2	62.7219	10	169	18.849	5.71	ysnB; QU35_15420	129.2	242.5
P94558	Non-canonical purine NTP pyrophosphatase OS=Bacillus subtilis (strain 168) GN=ysnA PE=3 SV=1	60.6061	8	198	21.919	5.2	ysnA	169.4	238.9
P94556	Glutamate racemase 1 OS=Bacillus subtilis (strain 168) GN=racE PE=1 SV=2	32.7206	6	272	29.98	5.25	racE	279.4	71.6
P94552	Intracellular exo-alpha-L-arabinofuranosidase 2 OS=Bacillus subtilis (strain 168) GN=abf2 PE=1 SV=2	9.69697	5	495	56.438	5.72	xsa; QU35_15500	136.5	354.1
P94551	Electron transfer flavoprotein subunit alpha OS=Bacillus subtilis (strain 168) GN=etfA PE=3 SV=1	52.9231	18	325	34.52	4.98	etfA; QU35_15505	77.2	135.4
P94550	Electron transfer flavoprotein subunit beta OS=Bacillus subtilis (strain 168) GN=etfB PE=3 SV=1	56.0311	11	257	28.5	4.49	etfB; QU35_15510	124.8	196.3
P94549	Probable enoyl-CoA hydratase OS=Bacillus subtilis (strain 168) GN=fadB PE=2 SV=1	43.0233	13	258	27.536	5.19	ysiB; QU35_15515	120.7	227.7
P94548	Fatty acid metabolism regulator protein OS=Bacillus subtilis (strain 168) GN=fadR PE=1 SV=1	9.27835	2	194	21.965	6.57	fadR; QU35_15520
P94547	Long-chain-fatty-acid--CoA ligase OS=Bacillus subtilis (strain 168) GN=lcfA PE=3 SV=1	37.3214	14	560	62.652	6.58	lcfA; QU35_15525	27.2	91
P94546	UPF0719 transmembrane protein YshE OS=Bacillus subtilis (strain 168) GN=yshE PE=3 SV=1	17.9104	2	134	15.003	4.7	yshE; QU35_15530	149.8	79.7
P94545	Endonuclease MutS2 OS=Bacillus subtilis (strain 168) GN=mutSB PE=3 SV=2	41.6561	30	785	87.363	6.21	mutSB; QU35_15535	44.8	48.4
P94544	DNA polymerase/3'-5' exonuclease PolX OS=Bacillus subtilis (strain 168) GN=polX PE=1 SV=1	50.7018	28	570	64.08	5.64	yshC; QU35_15540	158.9	160.9
P94541	Ribonuclease HIII OS=Bacillus subtilis (strain 168) GN=rnhC PE=1 SV=2	20.4473	7	313	34.048	9.66	rnhC; QU35_15555	170.5	128
P94538	Uncharacterized tRNA/rRNA methyltransferase YsgA OS=Bacillus subtilis (strain 168) GN=ysgA PE=3 SV=2	20.9677	4	248	26.879	5.49	ysgA; QU35_15575	168.4	150.1
P94537	Small, acid-soluble spore protein I OS=Bacillus subtilis (strain 168) GN=sspI PE=1 SV=1	14.0845	1	71	7.848	4.7	sspI; QU35_15580	244.7	69.2
P94536	Uncharacterized protein YsfB OS=Bacillus subtilis (strain 168) GN=ysfB PE=3 SV=2	3.26087	1	368	42.568	6.67	ysfB; QU35_15585	197.1	300.9
P94535	Glycolate oxidase subunit GlcD OS=Bacillus subtilis (strain 168) GN=glcD PE=3 SV=1	55.1064	20	470	50.904	5.15	glcD; QU35_15590	89.2	24.9
P94534	Probable glycolate oxidase iron-sulfur subunit OS=Bacillus subtilis (strain 168) GN=glcF PE=3 SV=1	22.0721	9	444	49.173	6.89	glcF; QU35_15595	179.8	75.3
P94532	Carbon starvation protein A homolog OS=Bacillus subtilis (strain 168) GN=cstA PE=3 SV=2	9.0301	4	598	64.29	8.48	cstA; QU35_15610	117.4	195.9
P94531	Intracellular exo-alpha-(1->5)-L-arabinofuranosidase 1 OS=Bacillus subtilis (strain 168) GN=abfA PE=1 SV=2	27.8	10	500	56.998	5.71	abfA; QU35_15615	13.2	30.2
P94529	L-arabinose transport system permease protein AraP OS=Bacillus subtilis (strain 168) GN=araP PE=2 SV=1	3.83387	1	313	35.012	9.42	araP; QU35_15625	116.8	229.2
P94528	Probable arabinose-binding protein OS=Bacillus subtilis (strain 168) GN=araN PE=2 SV=2	9.69977	4	433	48.643	8.4	araN; QU35_15630	12.3	25.6
P94527	Glycerol-1-phosphate dehydrogenase [NAD(P)+] OS=Bacillus subtilis (strain 168) GN=egsA PE=1 SV=1	32.9949	12	394	43.03	6.06	araM; QU35_15635	121.8	246.5
P94526	Arabinose operon protein AraL OS=Bacillus subtilis (strain 168) GN=araL PE=2 SV=1	4.04412	1	272	29.296	5.73	araL	147.3	203.6
P94525	L-ribulose-5-phosphate 4-epimerase OS=Bacillus subtilis (strain 168) GN=araD PE=2 SV=1	17.9039	3	229	25.67	5.63	araD; QU35_15645	183.9	151.8
P94524	Ribulokinase OS=Bacillus subtilis (strain 168) GN=araB PE=2 SV=1	17.6786	8	560	60.971	5.55	araB; QU35_15650	48.5	73.1
P94523	L-arabinose isomerase OS=Bacillus subtilis (strain 168) GN=araA PE=2 SV=2	30.6452	14	496	56.086	5.55	araA; QU35_15655	49	78.5
P94521	Putative aminopeptidase YsdC OS=Bacillus subtilis (strain 168) GN=ysdC PE=1 SV=1	56.5097	21	361	39.192	5.96	ysdC; QU35_15665	133.5	151
P94520	Sigma-w pathway protein YsdB OS=Bacillus subtilis (strain 168) GN=ysdB PE=2 SV=1	41.5385	6	130	15.562	9.1	ysdB; QU35_15670	144.8	152.1
P94517	Uncharacterized protein YscB OS=Bacillus subtilis (strain 168) GN=yscB PE=3 SV=2	4.0724	1	221	25.302	8	yscB; QU35_15695	395	164.9
P94516	Antiholin-like protein LrgB OS=Bacillus subtilis (strain 168) GN=lrgB PE=3 SV=1	4.329	1	231	24.381	9.45	ysbB; QU35_15700	180.1	30.3
P94514	Sensory transduction protein LytT OS=Bacillus subtilis (strain 168) GN=lytT PE=3 SV=1	28.2158	6	241	27.816	5.44	lytT; QU35_15710	177.5	103.8
P94513	Sensor protein LytS OS=Bacillus subtilis (strain 168) GN=lytS PE=3 SV=1	2.02361	1	593	64.814	8.31	lytS; QU35_15715
P94512	Putative uncharacterized hydrolase YsaA OS=Bacillus subtilis (strain 168) GN=ysaA PE=3 SV=2	49.6154	16	260	29.562	4.92	ysaA; QU35_15720	43.6	48.6
P94507	Undecaprenyl-diphosphatase OS=Bacillus subtilis (strain 168) GN=uppP PE=3 SV=2	3.98551	1	276	30.325	7.99	yubB; QU35_16970	216.2	270
P94504	Transcriptional regulatory protein YvrH OS=Bacillus subtilis (strain 168) GN=yvrH PE=3 SV=4	53.1646	10	237	26.663	5.36	yvrH	115.5	104.3
P94502	Probable tautomerase YrdN OS=Bacillus subtilis (strain 168) GN=yrdN PE=3 SV=3	15.5039	1	129	14.673	5.33	yrdN; QU35_14520	172.1	165.4
P94501	HTH-type transcriptional regulator GltR OS=Bacillus subtilis (strain 168) GN=gltR PE=1 SV=3	8.44595	2	296	32.935	7.11	gltR; QU35_14525	195.7	133.8
P94498	Phosphoadenosine phosphosulfate reductase OS=Bacillus subtilis (strain 168) GN=cysH PE=2 SV=2	51.073	11	233	26.957	5.83	cysH; QU35_08640	106.4	256.9
P94496	Sporulation protein cse60 OS=Bacillus subtilis (strain 168) GN=cse60 PE=2 SV=1	36.6667	2	60	6.895	4.56	yteV; QU35_16305	76.2	431.2
P94495	Uncharacterized protein YncE OS=Bacillus subtilis (strain 168) GN=yncE PE=4 SV=2	15.0327	1	153	18.055	4.31	yncE; QU35_09705
P94494	Alanine racemase 2 OS=Bacillus subtilis (strain 168) GN=alr2 PE=3 SV=1	22.0812	6	394	43.62	9.28	alrB; QU35_09700	143.1	408.5
P94493	Putative metabolite transport protein YncC OS=Bacillus subtilis (strain 168) GN=yncC PE=3 SV=2	2.12314	1	471	51.752	9.45	yncC; QU35_09695	169.5	197.8
P94492	Endonuclease YncB OS=Bacillus subtilis (strain 168) GN=yncB PE=1 SV=1	43.128	9	211	23.669	8.95	yncB; QU35_09690	216	79.1
P94490	Xylose repressor OS=Bacillus subtilis (strain 168) GN=xylR PE=3 SV=3	7.55208	2	384	42.26	6.8	xylR; QU35_09675	201.6	144.9
P94489	Beta-xylosidase OS=Bacillus subtilis (strain 168) GN=xynB PE=1 SV=2	27.7674	10	533	61.327	5.72	xynB; QU35_09670	119.7	218.5
P94483	Uncharacterized protein YnaE OS=Bacillus subtilis (strain 168) GN=ynaE PE=4 SV=1	8.4507	2	213	25.799	6.68	ynaE; QU35_09640	109.5	194.2
P94482	Uncharacterized N-acetyltransferase YnaD OS=Bacillus subtilis (strain 168) GN=ynaD PE=3 SV=1	8.23529	1	170	20.35	5.63	ynaD; QU35_09635	242.6	296.3
P94481	Uncharacterized protein YnaC OS=Bacillus subtilis (strain 168) GN=ynaC PE=4 SV=1	12.9278	3	263	30.585	7.81	ynaC; QU35_09630	141	45.8
P94479	Uncharacterized protein YnbB OS=Bacillus subtilis (strain 168) GN=ynbB PE=4 SV=2	33.4917	13	421	46.143	5.6	ynbB; QU35_09595	42.1	28.8
P94478	GTPase HflX OS=Bacillus subtilis (strain 168) GN=hflX PE=3 SV=2	26.6667	10	420	47.609	5.59	ynbA; QU35_09590	172	179.4
P94476	Uncharacterized protein YebA OS=Bacillus subtilis (strain 168) GN=yebA PE=4 SV=2	12.3474	6	737	85.348	8.76	yebA; QU35_03670	128.6	211.1
P94475	Uncharacterized protein YeaD OS=Bacillus subtilis (strain 168) GN=yeaD PE=4 SV=2	2.51256	1	398	45.35	9.48	yeaD; QU35_03665	140.2	168.8
P94474	Uncharacterized protein YeaC OS=Bacillus subtilis (strain 168) GN=yeaC PE=3 SV=2	28.125	7	320	35.835	5.95	yeaC; QU35_03660	197.6	133.3
P94464	Ribosomal RNA small subunit methyltransferase B OS=Bacillus subtilis (strain 168) GN=rsmB PE=3 SV=2	48.9933	18	447	50.242	7.34	rsmB; QU35_08725	135.1	81.1
P94463	Methionyl-tRNA formyltransferase OS=Bacillus subtilis (strain 168) GN=fmt PE=3 SV=2	68.1388	21	317	34.612	5.97	fmt; QU35_08720	59	65.9
P94462	Peptide deformylase 1 OS=Bacillus subtilis (strain 168) GN=defA PE=3 SV=1	46.875	7	160	17.764	5.06	def; QU35_08715	207.6	132
P94461	Primosomal protein N' OS=Bacillus subtilis (strain 168) GN=priA PE=3 SV=2	14.6584	9	805	91.295	8.32	priA; QU35_08710	156	108
P94459	Plipastatin synthase subunit D OS=Bacillus subtilis (strain 168) GN=ppsD PE=1 SV=2	8.57619	13	3603	406.557	5.72	ppsD	129.6	193.4
P94447	Probable transcriptional regulatory protein YrbC OS=Bacillus subtilis (strain 168) GN=yrbC PE=3 SV=2	24.1667	2	240	26.691	4.7	yrbC; QU35_15135	155	243.6
P94446	Sporulation cortex protein CoxA OS=Bacillus subtilis (strain 168) GN=coxA PE=2 SV=4	23.2323	4	198	22.104	9.2	coxA; QU35_15140	248.6	47.3
P94443	Negative transcription regulator PadR OS=Bacillus subtilis (strain 168) GN=padR PE=4 SV=1	60.4396	11	182	21.209	7.47	padR; QU35_04695	179.3	175.2
P94439	Uncharacterized transcriptional regulatory protein YfiK OS=Bacillus subtilis (strain 168) GN=yfiK PE=3 SV=1	47.7273	9	220	24.356	4.93	yfiK; QU35_04675	176	121
P94437	Uncharacterized oxidoreductase YfiI OS=Bacillus subtilis (strain 168) GN=yfiI PE=3 SV=1	36.6412	9	393	43.557	5.41	yfiI	22.4	60.1
P94433	HTH-type transcriptional repressor YcnK OS=Bacillus subtilis (strain 168) GN=ycnK PE=1 SV=1	12.1053	2	190	21.421	7.59	ycnK; QU35_02285	179.8	169.9
P94431	Uncharacterized protein YcnI OS=Bacillus subtilis (strain 168) GN=ycnI PE=2 SV=1	32.8431	4	204	22.099	5.16	ycnI; QU35_02275	282.9	167.5
P94428	Succinate-semialdehyde dehydrogenase [NADP(+)] OS=Bacillus subtilis (strain 168) GN=gabD PE=1 SV=1	40.4762	16	462	50.231	5.03	gabD; QU35_02260	183.2	129.3
P94427	Probable 4-aminobutyrate aminotransferase OS=Bacillus subtilis (strain 168) GN=gabT PE=3 SV=1	18.578	6	436	47.219	5.62	gabT; QU35_02255	105	46.4
P94425	Putative monooxygenase YcnE OS=Bacillus subtilis (strain 168) GN=ycnE PE=1 SV=1	80	8	95	10.938	5.08	ycnE; QU35_02240	137.7	164.7
P94424	FMN reductase [NAD(P)H] OS=Bacillus subtilis (strain 168) GN=nfrA2 PE=1 SV=1	20.8835	4	249	27.85	5.36	ycnD; QU35_02235	257.1	189.4
P94423	Uncharacterized HTH-type transcriptional regulator YcnC OS=Bacillus subtilis (strain 168) GN=ycnC PE=3 SV=2	8.21918	2	292	33.496	6.65	ycnC; QU35_02230	306.6	130
P94421	Uncharacterized ABC transporter solute-binding protein YclQ OS=Bacillus subtilis (strain 168) GN=yclQ PE=1 SV=1	58.6751	23	317	34.77	7.05	yclQ; QU35_02220	206.3	122.7
P94420	Uncharacterized ABC transporter ATP-binding protein YclP OS=Bacillus subtilis (strain 168) GN=yclP PE=3 SV=1	24.6032	5	252	28.457	5.4	yclP; QU35_02215	178.9	90
P94417	Aspartokinase 3 OS=Bacillus subtilis (strain 168) GN=yclM PE=1 SV=1	31.9383	12	454	49.794	5.07	yclM; QU35_02200	153.3	214.9
P94415	Response regulator aspartate phosphatase C OS=Bacillus subtilis (strain 168) GN=rapC PE=3 SV=1	49.2147	17	382	45.606	5.3	rapC; QU35_02180	30.6	108.6
P94414	Sensor histidine kinase YclK OS=Bacillus subtilis (strain 168) GN=yclK PE=3 SV=1	17.5476	6	473	55.01	6.61	yclK	188.4	131
P94413	Uncharacterized transcriptional regulatory protein YclJ OS=Bacillus subtilis (strain 168) GN=yclJ PE=3 SV=1	22.9075	4	227	26.488	4.88	yclJ; QU35_02170	152.6	122.3
P94409	Uncharacterized protein YclG OS=Bacillus subtilis (strain 168) GN=yclG PE=4 SV=1	2.73973	1	584	62.767	5.57	yclG; QU35_02135	44.1	372.3
P94407	AB hydrolase superfamily protein YclE OS=Bacillus subtilis (strain 168) GN=yclE PE=3 SV=2	26.6904	5	281	32.736	6.04	yclE; QU35_02125	107.3	263
P94405	Phenolic acid decarboxylase subunit C OS=Bacillus subtilis (strain 168) GN=bsdC PE=1 SV=1	6.76533	3	473	52.993	5.44	ubiD; QU35_02110	225.8	147.4
P94403	HTH-type transcriptional regulator BsdA OS=Bacillus subtilis (strain 168) GN=bsdA PE=3 SV=1	12.7586	3	290	32.966	6.44	yclA; QU35_02100	119	69.3
P94394	UPF0703 protein YcgQ OS=Bacillus subtilis (strain 168) GN=ycgQ PE=3 SV=1	12.6316	3	285	33.186	7.21	ycgQ; QU35_01900	192	63.9
P94393	Uncharacterized protein YcgP OS=Bacillus subtilis (strain 168) GN=ycgP PE=3 SV=2	18.4915	6	411	47.814	5.68	ycgP; QU35_01895	153.2	185.8
P94392	Uncharacterized symporter YcgO OS=Bacillus subtilis (strain 168) GN=ycgO PE=3 SV=3	5.28541	2	473	51.111	8.98	ycgO	130.7	144.9
P94391	1-pyrroline-5-carboxylate dehydrogenase 2 OS=Bacillus subtilis (strain 168) GN=ycgN PE=3 SV=2	71.4563	39	515	56.389	5.69	ycgN; QU35_01885	130.9	66.3
P94390	Proline dehydrogenase 2 OS=Bacillus subtilis (strain 168) GN=ycgM PE=3 SV=1	34.6535	9	303	35.024	7.55	ycgM	324.5	26
P94389	Uncharacterized protein YcgL OS=Bacillus subtilis (strain 168) GN=ycgL PE=4 SV=1	24.6154	6	260	30.853	5.41	ycgL; QU35_01875	155.4	115.4
P94388	Cephalosporin-C deacetylase OS=Bacillus subtilis (strain 168) GN=cah PE=1 SV=1	65.7233	17	318	35.784	5.81	cah; QU35_01870	150.5	164.1
P94387	Uncharacterized HTH-type transcriptional regulator YcgK OS=Bacillus subtilis (strain 168) GN=ycgK PE=3 SV=2	4.93827	1	324	36.427	7.23	ycgK; QU35_01865
P94378	Putative 3-methyladenine DNA glycosylase OS=Bacillus subtilis (strain 168) GN=yxlJ PE=3 SV=1	39.2857	6	196	22.11	6.55	yxlJ; QU35_20865	146.2	214.2
P94377	Catalase X OS=Bacillus subtilis (strain 168) GN=katX PE=3 SV=1	43.1444	24	547	62.325	5.72	katX; QU35_20870	15	117
P94376	Uncharacterized MFS-type transporter YxlH OS=Bacillus subtilis (strain 168) GN=yxlH PE=3 SV=1	1.5	1	400	43.934	8.98	yxlH; QU35_20875
P94371	Uncharacterized protein YxlC OS=Bacillus subtilis (strain 168) GN=yxlC PE=2 SV=1	21.6981	3	106	11.989	9.16	yxlC; QU35_20900	160.8	114.1
P94370	RNA polymerase sigma factor SigY OS=Bacillus subtilis (strain 168) GN=sigY PE=1 SV=1	7.30337	1	178	21.345	9.23	sigY; QU35_20905	112.2	173.3
P94368	ADP-dependent (S)-NAD(P)H-hydrate dehydratase OS=Bacillus subtilis (strain 168) GN=nnrD PE=1 SV=1	14.1304	4	276	29.851	5.9	yxkO; QU35_20915	74.3	234.3
P94367	ATP-binding/permease protein CydD OS=Bacillus subtilis (strain 168) GN=cydD PE=3 SV=1	1.56522	1	575	64.469	6.68	cydD; QU35_20920	125.7	126.5
P94363	Citrate/malate transporter OS=Bacillus subtilis (strain 168) GN=cimH PE=1 SV=1	1.33333	1	450	48.308	7.01	cimH; QU35_20940	157.4	206.9
P94362	Putative membrane metalloprotease YxkI OS=Bacillus subtilis (strain 168) GN=yxkI PE=3 SV=1	2.4911	1	562	63.571	8.37	yxkI	154	226.1
P94360	Maltodextrin import ATP-binding protein MsmX OS=Bacillus subtilis (strain 168) GN=msmX PE=3 SV=1	45.2055	16	365	41.34	7.62	msmX; QU35_20960	169.3	155.2
P94359	Uncharacterized protein YxkF OS=Bacillus subtilis (strain 168) GN=yxkF PE=4 SV=1	25.9259	6	297	34.797	5.6	yxkF; QU35_20965	98.3	226.1
P94358	Uncharacterized aldehyde dehydrogenase AldY OS=Bacillus subtilis (strain 168) GN=aldY PE=1 SV=1	31.134	10	485	52.788	5.34	aldY; QU35_20970	83.5	233.8
P94357	UPF0750 membrane protein YxkD OS=Bacillus subtilis (strain 168) GN=yxkD PE=3 SV=1	17.9856	5	278	30.713	8.47	yxkD; QU35_20975	146.1	96.2
P94356	Uncharacterized protein YxkC OS=Bacillus subtilis (strain 168) GN=yxkC PE=1 SV=2	65.5556	13	180	19.392	8.63	yxkC	151.8	122.7
P94353	Uncharacterized protein YxjJ OS=Bacillus subtilis (strain 168) GN=yxjJ PE=4 SV=1	24.1379	1	87	10.546	8.5	yxjJ	155.9	65.5
P94352	Uncharacterized protein YxjI OS=Bacillus subtilis (strain 168) GN=yxjI PE=3 SV=1	24.0741	4	162	18.814	4.81	yxjI; QU35_21030	51.6	38.7
P81102	Putative NAD(P)H nitroreductase YodC OS=Bacillus subtilis (strain 168) GN=yodC PE=1 SV=3	40.5941	8	202	22.326	5.59	yodC; QU35_10765	179.3	136.7
P81101	Ribosome-recycling factor OS=Bacillus subtilis (strain 168) GN=frr PE=1 SV=2	76.2162	18	185	20.754	5.6	frr; QU35_09120	59.6	55.7
P81100	Stress response protein SCP2 OS=Bacillus subtilis (strain 168) GN=yceC PE=1 SV=3	64.8241	13	199	21.81	5.71	yceC; QU35_01720	144.6	105.5
P80886	Succinyl-CoA ligase [ADP-forming] subunit beta OS=Bacillus subtilis (strain 168) GN=sucC PE=1 SV=2	71.9481	32	385	41.346	5.12	sucC; QU35_08900	79.4	63.9
P80885	Pyruvate kinase OS=Bacillus subtilis (strain 168) GN=pyk PE=1 SV=2	71.2821	34	585	62.135	5.19	pyk; QU35_15845	50.4	53
P80880	Thioredoxin reductase OS=Bacillus subtilis (strain 168) GN=trxB PE=1 SV=3	41.7722	14	316	34.498	5.24	trxB; QU35_18875	206.8	137.7
P80879	General stress protein 20U OS=Bacillus subtilis (strain 168) GN=dps PE=1 SV=3	79.3103	8	145	16.583	4.73	dps; QU35_16585	98	185.6
P80878	Probable manganese catalase OS=Bacillus subtilis (strain 168) GN=ydbD PE=1 SV=1	24.1758	5	273	30.238	5.12	ydbD; QU35_02540	19.5	128.4
P80877	5-methyltetrahydropteroyltriglutamate--homocysteine methyltransferase OS=Bacillus subtilis (strain 168) GN=metE PE=1 SV=4	56.2992	49	762	86.753	5.21	metE; QU35_07350	20.4	122.4
P80876	General stress protein 18 OS=Bacillus subtilis (strain 168) GN=yfkM PE=1 SV=3	47.093	7	172	18.852	5.07	yfkM; QU35_04440	32.2	165.9
P80875	General stress protein 16U OS=Bacillus subtilis (strain 168) GN=yceD PE=1 SV=3	64.2487	8	193	20.681	4.65	yceD; QU35_01725	172	146.3
P80874	General stress protein 69 OS=Bacillus subtilis (strain 168) GN=yhdN PE=1 SV=2	49.8489	12	331	37.289	5.06	yhdN; QU35_05405	64.2	186.1
P80873	General stress protein 39 OS=Bacillus subtilis (strain 168) GN=ydaD PE=1 SV=3	24.8252	5	286	31.063	5.05	ydaD; QU35_02415	15.4	134.8
P80872	General stress protein 16O OS=Bacillus subtilis (strain 168) GN=yocK PE=1 SV=3	36.1963	7	163	18.819	4.63	yocK; QU35_10605	23.1	55.6
P80871	General stress protein 14 OS=Bacillus subtilis (strain 168) GN=ywrO PE=1 SV=2	57.1429	8	175	19.942	5.52	ywrO; QU35_19500	167.1	123.1
P80870	General stress protein 13 OS=Bacillus subtilis (strain 168) GN=yugI PE=1 SV=3	57.6923	11	130	14.274	6.33	yugI; QU35_17105	204.3	53
P80869	Glucose 1-dehydrogenase 2 OS=Bacillus subtilis (strain 168) GN=ycdF PE=1 SV=2	31.7829	6	258	27.758	6.15	ycdF; QU35_01690	74.7	144.3
P80868	Elongation factor G OS=Bacillus subtilis (strain 168) GN=fusA PE=1 SV=3	79.3353	50	692	76.569	4.88	fusA; QU35_00715	101.3	88.6
P80866	Vegetative protein 296 OS=Bacillus subtilis (strain 168) GN=sufC PE=1 SV=3	90.4215	26	261	29.013	4.88	sufC; QU35_17780	129.8	64.7
P80865	Succinyl-CoA ligase [ADP-forming] subunit alpha OS=Bacillus subtilis (strain 168) GN=sucD PE=1 SV=3	66.3333	18	300	31.362	5.97	sucD; QU35_08905	136.3	177.5
P80864	Probable thiol peroxidase OS=Bacillus subtilis (strain 168) GN=tpx PE=1 SV=3	85.6287	18	167	18.204	5	tpx; QU35_16015	144.5	95.2
P80862	Phosphoserine aminotransferase OS=Bacillus subtilis (strain 168) GN=serC PE=1 SV=2	51.532	17	359	40.11	5.9	serC; QU35_05650	62.3	96.4
P80861	NADH dehydrogenase-like protein YjlD OS=Bacillus subtilis (strain 168) GN=yjlD PE=1 SV=3	46.4286	21	392	41.927	6.76	ndh; QU35_06860	87.2	64.5
P80860	Glucose-6-phosphate isomerase OS=Bacillus subtilis (strain 168) GN=pgi PE=1 SV=4	73.5556	33	450	50.511	5.2	pgi; QU35_17085	146.1	147.1
P80859	6-phosphogluconate dehydrogenase, NADP(+)-dependent, decarboxylating OS=Bacillus subtilis (strain 168) GN=gndA PE=1 SV=4	76.3326	39	469	51.742	5.35	yqjI; QU35_13045	92.3	96
P80858	3-isopropylmalate dehydratase large subunit OS=Bacillus subtilis (strain 168) GN=leuC PE=1 SV=1	49.1525	21	472	52.358	6.6	leuC; QU35_15365	50.9	369.8
P80700	Elongation factor Ts OS=Bacillus subtilis (strain 168) GN=tsf PE=1 SV=3	86.0068	37	293	32.334	5.25	tsf; QU35_09110	94.6	65.2
P80698	Trigger factor OS=Bacillus subtilis (strain 168) GN=tig PE=1 SV=3	73.1132	31	424	47.458	4.49	tig; QU35_15350	121.8	132.6
P80643	Acyl carrier protein OS=Bacillus subtilis (strain 168) GN=acpA PE=1 SV=1	58.4416	6	77	8.586	3.98	acpP; QU35_08815	57.8	62.9
P80244	ATP-dependent Clp protease proteolytic subunit OS=Bacillus subtilis (strain 168) GN=clpP PE=1 SV=3	48.2234	11	197	21.668	5.3	clpP; QU35_18745	38.8	24.8
P80242	Organic hydroperoxide resistance protein OhrB OS=Bacillus subtilis (strain 168) GN=ohrB PE=1 SV=3	55.8824	4	136	14.591	5.05	ohrB; QU35_07335	61.8	187.7
P80241	General stress protein 17M OS=Bacillus subtilis (strain 168) GN=yflT PE=1 SV=2	48.6957	6	115	13.104	5.11	yflT; QU35_04295	72.6	199.1
P80240	Transcription elongation factor GreA OS=Bacillus subtilis (strain 168) GN=greA PE=1 SV=4	84.0764	14	157	17.261	4.73	greA; QU35_14860	68.2	64.2
P80239	Alkyl hydroperoxide reductase subunit C OS=Bacillus subtilis (strain 168) GN=ahpC PE=1 SV=2	79.6791	19	187	20.614	4.6	ahpC; QU35_21625	81.4	48.8
P80238	General stress protein 26 OS=Bacillus subtilis (strain 168) GN=ydaG PE=1 SV=2	74.2857	11	140	15.867	5.54	ydaG; QU35_02430	81.1	213.1
P77837	Urease subunit alpha OS=Bacillus subtilis (strain 168) GN=ureC PE=1 SV=1	42.0035	16	569	61.148	5.44	ureC; QU35_19830	118.2	151.1
P75030	Urease subunit gamma OS=Bacillus subtilis (strain 168) GN=ureA PE=1 SV=1	53.3333	5	105	11.448	5.22	ureA; QU35_19840	48.7	196.6
P71088	Sporulation-control protein spo0M OS=Bacillus subtilis (strain 168) GN=spo0M PE=1 SV=2	42.6357	9	258	29.715	4.55	spo0M; QU35_05005	26.2	17.2
P71086	Peroxide operon regulator OS=Bacillus subtilis (strain 168) GN=perR PE=1 SV=1	60	7	145	16.413	6.35	perR; QU35_04890	75.4	20.9
P71084	Glutamate-1-semialdehyde 2,1-aminomutase 2 OS=Bacillus subtilis (strain 168) GN=gsaB PE=3 SV=2	55.711	18	429	46.155	6.06	gsaB; QU35_04880	160.4	123.6
P71083	UPF0421 protein YgaE OS=Bacillus subtilis (strain 168) GN=ygaE PE=3 SV=1	6.51558	2	353	40.709	6.47	ygaE; QU35_04875	135.7	157.1
P71082	Putative multidrug export ATP-binding/permease protein YgaD OS=Bacillus subtilis (strain 168) GN=ygaD PE=3 SV=2	10.6897	6	580	65.726	7.43	ygaD; QU35_04870	143.2	227.4
P71080	Uncharacterized protein YgaB OS=Bacillus subtilis (strain 168) GN=ygaB PE=4 SV=1	28.0702	4	114	13.533	7.3	ygaB	62	273.2
P71079	Enoyl-[acyl-carrier-protein] reductase [NADPH] FabL OS=Bacillus subtilis (strain 168) GN=fabL PE=1 SV=1	60.8	13	250	27.161	6.38	fabL; QU35_04850	179.4	110.3
P71073	Transcriptional activator AdeR OS=Bacillus subtilis (strain 168) GN=adeR PE=3 SV=2	7.58294	3	422	48.99	8.46	yukF	83.7	117.3
P71071	Uncharacterized ubiquitin-like protein YukD OS=Bacillus subtilis (strain 168) GN=yukD PE=1 SV=1	13.9241	1	79	9.071	6.77	yukD; QU35_17360
P71070	Uncharacterized protein YukC OS=Bacillus subtilis (strain 168) GN=yukC PE=3 SV=1	18.1818	6	451	52.129	4.94	yukC; QU35_17355	182.5	270.9
P71067	L-lactate permease OS=Bacillus subtilis (strain 168) GN=lutP PE=1 SV=2	20.4263	9	563	59.723	9.19	yvfH; QU35_18570	101.1	224
P71066	Uncharacterized protein YvfG OS=Bacillus subtilis (strain 168) GN=yvfG PE=1 SV=1	61.1111	5	72	8.466	8.44	yvfG; QU35_18580	159.3	76.9
P71065	Putative pyruvyl transferase EpsO OS=Bacillus subtilis (strain 168) GN=epsO PE=2 SV=1	2.79503	1	322	37.251	9.33	epsO; QU35_18585	51.3	293.5
P71063	Putative acetyltransferase EpsM OS=Bacillus subtilis (strain 168) GN=epsM PE=2 SV=1	10.6481	2	216	22.469	9.09	epsM; QU35_18595	91.4	272.8
P71062	Uncharacterized sugar transferase EpsL OS=Bacillus subtilis (strain 168) GN=epsL PE=2 SV=1	3.46535	1	202	23.064	9.58	epsL; QU35_18600	200.2	237.4
P71059	Uncharacterized glycosyltransferase EpsJ OS=Bacillus subtilis (strain 168) GN=epsJ PE=2 SV=1	3.77907	1	344	39.919	7.74	epsJ; QU35_18610
P71058	Putative pyruvyl transferase EpsI OS=Bacillus subtilis (strain 168) GN=epsI PE=2 SV=1	3.07263	1	358	41.482	8.12	epsI; QU35_18615	17.3	28.5
P71057	Putative glycosyltransferase EpsH OS=Bacillus subtilis (strain 168) GN=epsH PE=2 SV=1	3.77907	1	344	39.784	6.2	epsH; QU35_18620
P71055	Putative glycosyltransferase EpsF OS=Bacillus subtilis (strain 168) GN=epsF PE=2 SV=1	8.85417	2	384	42.596	7.33	epsF; QU35_18630	75.7	197.7
P71054	Putative glycosyltransferase EpsE OS=Bacillus subtilis (strain 168) GN=epsE PE=2 SV=2	8.27338	2	278	32.127	9.6	epsE; QU35_18635	119.7	247.6
P71053	Putative glycosyltransferase EpsD OS=Bacillus subtilis (strain 168) GN=epsD PE=2 SV=1	2.88714	1	381	43.543	8.69	epsD; QU35_18640	82.8	212.8
P71051	Putative tyrosine-protein kinase YveL OS=Bacillus subtilis (strain 168) GN=yveL PE=1 SV=2	11.4537	2	227	24.659	9.5	epsB; QU35_18650	112.7	242.9
P71049	HTH-type transcriptional regulator SlrR OS=Bacillus subtilis (strain 168) GN=slrR PE=3 SV=1	19.7368	4	152	17.559	9.25	slrR; QU35_18660	210.6	196.5
P71047	Putative HTH-type transcriptional regulator YwgB OS=Bacillus subtilis (strain 168) GN=ywgB PE=3 SV=1	19.8718	3	156	17.424	6	ywgB; QU35_20325	176.6	74.2
P71046	Uncharacterized protein YwgA OS=Bacillus subtilis (strain 168) GN=ywgA PE=4 SV=1	18.6747	2	166	19.724	5.48	ywgA; QU35_20330	190.1	220.3
P71044	Stage II sporulation protein Q OS=Bacillus subtilis (strain 168) GN=spoIIQ PE=1 SV=1	50.8834	18	283	31.094	4.78	spoIIQ; QU35_19780	9.9	133.5
P71043	Putative phosphinothricin acetyltransferase YwnH OS=Bacillus subtilis (strain 168) GN=ywnH PE=1 SV=1	49.6933	8	163	18.352	5.58	ywnH	164.4	161.4
P71042	Uncharacterized protein YwnG OS=Bacillus subtilis (strain 168) GN=ywnG PE=4 SV=1	19.7674	2	172	18.452	4.3	ywnG; QU35_19790	155.5	177.5
P71041	Uncharacterized protein YwnF OS=Bacillus subtilis (strain 168) GN=ywnF PE=4 SV=1	13.8889	2	144	16.877	9.82	ywnF; QU35_19800	158.5	49.4
P71040	Major cardiolipin synthase ClsA OS=Bacillus subtilis (strain 168) GN=clsA PE=1 SV=2	5.60166	2	482	55.831	9.25	clsA; QU35_19805	163.4	295.7
P71039	HTH-type transcriptional activator mta OS=Bacillus subtilis (strain 168) GN=mta PE=1 SV=1	11.284	3	257	29.917	5.29	mta; QU35_19810	130.2	42.6
P71038	Uncharacterized protein YwnC OS=Bacillus subtilis (strain 168) GN=ywnC PE=4 SV=1	6.29921	1	127	13.79	5.95	ywnC; QU35_19815	115.2	338.1
P71037	Uncharacterized protein YwnB OS=Bacillus subtilis (strain 168) GN=ywnB PE=4 SV=1	34.7418	8	213	23.182	5.48	ywnB; QU35_19820	188.4	139.1
P71036	Putative HTH-type transcriptional regulator YwnA OS=Bacillus subtilis (strain 168) GN=ywnA PE=1 SV=1	48.1203	7	133	14.702	7.43	ywnA; QU35_19825	224.7	114.9
P71035	Urease subunit beta OS=Bacillus subtilis (strain 168) GN=ureB PE=1 SV=1	41.9355	4	124	13.635	9.25	ureB; QU35_19835	164.2	237.7
P71025	HTH-type transcriptional regulator CzcR OS=Bacillus subtilis (strain 168) GN=czcR PE=3 SV=2	9.375	3	288	32.646	7.55	yrdQ; QU35_14505	167.8	119.2
P71021	Septum site-determining protein DivIVA OS=Bacillus subtilis (strain 168) GN=divIVA PE=1 SV=1	57.9268	15	164	19.329	5.11	divIVA; QU35_08560	90	68.7
P71020	Putative RNA-binding protein YlmH OS=Bacillus subtilis (strain 168) GN=ylmH PE=3 SV=1	20.2335	3	257	29.048	7.28	ylmH; QU35_08555	138.1	89.4
P71019	Malonyl CoA-acyl carrier protein transacylase OS=Bacillus subtilis (strain 168) GN=fabD PE=3 SV=2	59.9369	20	317	34.014	4.77	fabD; QU35_08805	176.2	160.7
P71018	Phosphate acyltransferase OS=Bacillus subtilis (strain 168) GN=plsX PE=1 SV=2	75.6757	23	333	35.741	5.88	plsX; QU35_08800	157.7	154.4
P71017	Alcohol dehydrogenase OS=Bacillus subtilis (strain 168) GN=gbsB PE=1 SV=2	48.01	21	402	43.393	5.19	gbsB; QU35_16915	42.5	31.7
P71016	Betaine aldehyde dehydrogenase OS=Bacillus subtilis (strain 168) GN=gbsA PE=1 SV=1	55.5102	22	490	53.633	4.97	gbsA; QU35_16920	191.5	103.1
P71015	HTH-type transcriptional repressor GbsR OS=Bacillus subtilis (strain 168) GN=gbsR PE=3 SV=1	30	6	180	21.057	4.91	yuaC; QU35_16925	188.8	84.6
P71014	Uncharacterized protein YuaB OS=Bacillus subtilis (strain 168) GN=yuaB PE=1 SV=2	17.1271	3	181	19.245	9.58	yuaB; QU35_16930	202.5	127.9
P71013	Signal peptidase I T OS=Bacillus subtilis (strain 168) GN=sipT PE=1 SV=1	45.5959	8	193	21.841	9.47	sipT; QU35_08030	146.2	280.3
P71012	PTS system fructose-specific EIIABC component OS=Bacillus subtilis (strain 168) GN=fruA PE=1 SV=2	32.9134	15	635	67.141	5.57	fruA; QU35_08025	178.8	131.2
P71011	Antilisterial bacteriocin subtilosin biosynthesis protein AlbA OS=Bacillus subtilis (strain 168) GN=albA PE=2 SV=1	4.91071	2	448	51.48	6.65	albA; QU35_20210	316.8	72.4
P71009	Putative ABC transporter ATP-binding protein AlbC OS=Bacillus subtilis (strain 168) GN=albC PE=2 SV=1	9.62343	2	239	27.216	5.6	albC; QU35_20220	278.6	257.1
P71002	Response regulator aspartate phosphatase F OS=Bacillus subtilis (strain 168) GN=rapF PE=1 SV=2	42.7822	19	381	45.58	5.47	rapF; QU35_20260	74.2	422.6
P70999	Agmatinase OS=Bacillus subtilis (strain 168) GN=speB PE=1 SV=1	56.5517	17	290	32.396	5.07	speB; QU35_20275	168.4	108.1
P70998	Polyamine aminopropyltransferase OS=Bacillus subtilis (strain 168) GN=speE PE=1 SV=1	57.6087	19	276	31.316	5.41	speE; QU35_20280	133.5	87.1
P70997	Penicillin-binding protein 2D OS=Bacillus subtilis (strain 168) GN=pbpG PE=2 SV=3	2.17077	1	691	76.988	9.17	pbpG; QU35_20285	51.1	470.8
P70996	Uncharacterized protein YwhD OS=Bacillus subtilis (strain 168) GN=ywhD PE=4 SV=1	59.8837	8	172	19.445	6.95	ywhD; QU35_20290	108.9	154.1
P70995	Putative zinc metalloprotease YwhC OS=Bacillus subtilis (strain 168) GN=ywhC PE=3 SV=1	5.02283	1	219	24.687	9.5	ywhC; QU35_20295	166.8	182.9
P70994	2-hydroxymuconate tautomerase OS=Bacillus subtilis (strain 168) GN=ywhB PE=1 SV=3	53.2258	4	62	7.141	5.45	ywhB; QU35_20300	18.5	27.6
P70993	Uncharacterized HTH-type transcriptional regulator YwhA OS=Bacillus subtilis (strain 168) GN=ywhA PE=3 SV=1	38.1295	4	139	15.864	8.18	ywhA; QU35_20305	151.1	96.9
P70981	Probable aminopeptidase YbaC OS=Bacillus subtilis (strain 168) GN=ybaC PE=3 SV=2	8.49057	3	318	36.893	9.36	ybaC; QU35_00725	173.6	149.5
P70976	Uncharacterized methyltransferase YbaJ OS=Bacillus subtilis (strain 168) GN=ybaJ PE=3 SV=2	39.2157	6	255	28.364	5.66	ybaJ; QU35_00915	164.4	53.3
P70974	50S ribosomal protein L13 OS=Bacillus subtilis (strain 168) GN=rplM PE=1 SV=2	65.5172	11	145	16.365	9.88	rplM; QU35_00905	156.6	59.2
P70973	tRNA pseudouridine synthase A OS=Bacillus subtilis (strain 168) GN=truA PE=3 SV=2	27.5304	5	247	27.971	7.36	truA; QU35_00900	140.5	136.6
P70970	Energy-coupling factor transporter ATP-binding protein EcfA2 OS=Bacillus subtilis (strain 168) GN=ecfAB PE=3 SV=1	36.5942	8	276	30.559	6.25	cbiO	152.4	110.6
P70965	UDP-N-acetylglucosamine 1-carboxyvinyltransferase 1 OS=Bacillus subtilis (strain 168) GN=murAA PE=1 SV=1	47.4771	16	436	46.671	5.81	murAA; QU35_19900	80.8	32.9
P70964	Stress response protein CsbD OS=Bacillus subtilis (strain 168) GN=csbD PE=1 SV=1	12.9032	1	62	6.788	9.17	csbD; QU35_19850		158.2
P70962	Response regulator aspartate phosphatase B OS=Bacillus subtilis (strain 168) GN=rapB PE=3 SV=1	37.4005	13	377	45.008	5.15	rapB; QU35_19860	114.9	223.3
P70952	Uncharacterized MFS-type transporter YitZ OS=Bacillus subtilis (strain 168) GN=yitZ PE=3 SV=2	7.31707	1	164	18.341	9.36	yitZ	179.2	108.9
P70949	MIP18 family protein YitW OS=Bacillus subtilis (strain 168) GN=yitW PE=3 SV=2	23.5294	4	102	11.311	4.46	yitW; QU35_06235	124.9	153.9
P70948	Putative esterase YitV OS=Bacillus subtilis (strain 168) GN=yitV PE=4 SV=2	32.1569	9	255	29.045	5.97	yitV; QU35_06230	158.4	96.1
P70947	Putative phosphatase YitU OS=Bacillus subtilis (strain 168) GN=yitU PE=3 SV=1	30.7407	7	270	30.614	5.03	yitU; QU35_06225	161.7	127.4
P70945	DegV domain-containing protein YitS OS=Bacillus subtilis (strain 168) GN=yitS PE=3 SV=1	31.4488	8	283	31.257	6.04	yitS; QU35_06200	157.6	182.3
P68731	Regulatory protein DegR OS=Bacillus subtilis (strain 168) GN=degR PE=1 SV=1	13.3333	1	60	7.105	5.45	degR; QU35_12045
P68729	Acetylglutamate kinase OS=Bacillus subtilis (strain 168) GN=argB PE=3 SV=1	40.3101	10	258	27.707	6.61	argB; QU35_06265	45.2	405.4
P68579	SPBc2 prophage-derived sublancin-168-processing and transport ATP-binding protein SunT OS=Bacillus subtilis (strain 168) GN=sunT PE=3 SV=1	1.41844	1	705	81.512	8.38	sunT; QU35_11790	164.7	109.1
P68522	Putative SPBc2 prophage-derived 5'(3')-deoxyribonucleotidase OS=Bacillus subtilis (strain 168) GN=yorS PE=3 SV=1	9.88372	1	172	20.404	5.85	yorS; QU35_11170	167.6	205.7
P60495	Kinase A inhibitor OS=Bacillus subtilis (strain 168) GN=kipI PE=1 SV=1	17.9167	3	240	26.703	4.89	kipI; QU35_02360	4.6	7.6
P56849	50S ribosomal protein L33 1 OS=Bacillus subtilis (strain 168) GN=rpmGA PE=1 SV=2	46.9388	2	49	5.897	9.85	rpmG; QU35_13595	146.2	45.2
P55908	Uncharacterized protein YcgA OS=Bacillus subtilis (strain 168) GN=ycgA PE=4 SV=3	4.19287	1	477	50.519	8.54	ycgA; QU35_01785	59.6	465.9
P55873	50S ribosomal protein L20 OS=Bacillus subtilis (strain 168) GN=rplT PE=1 SV=1	7.56303	1	119	13.63	11.43	rplT; QU35_15680	208.5	22.4
P55872	Translation initiation factor IF-3 OS=Bacillus subtilis (strain 168) GN=infC PE=3 SV=3	56.0694	11	173	19.72	9.85	infC	71.4	26.4
P55343	Transcriptional regulator MraZ OS=Bacillus subtilis (strain 168) GN=mraZ PE=3 SV=1	44.7552	7	143	16.557	5.21	yllB; QU35_08400	125.6	284.7
P55342	Putative cysteine ligase BshC OS=Bacillus subtilis (strain 168) GN=bshC PE=1 SV=3	36.9202	18	539	62.629	5.49	yllA; QU35_08395	338.4	220
P55341	Protein EcsC OS=Bacillus subtilis (strain 168) GN=ecsC PE=4 SV=1	23.7288	6	236	26.695	8.76	ecsC; QU35_05670	136.4	157.8
P55340	Protein EcsB OS=Bacillus subtilis (strain 168) GN=ecsB PE=4 SV=1	1.47059	1	408	47.269	9.91	ecsB; QU35_05665	82.7	160.7
P55339	ABC-type transporter ATP-binding protein EcsA OS=Bacillus subtilis (strain 168) GN=ecsA PE=1 SV=1	29.9595	7	247	27.704	6.02	ecsA; QU35_05660	158.7	201.8
P55192	Uncharacterized protein YbbA OS=Bacillus subtilis (strain 168) GN=ybbA PE=2 SV=3	5.2	1	250	28.281	7.59	ybbA; QU35_01040	41.9	52.6
P55189	Putative sulfate transporter YbaR OS=Bacillus subtilis (strain 168) GN=ybaR PE=3 SV=2	2.30126	2	478	51.14	7.96	ybaR; QU35_01030	365.9	254.4
P55184	Uncharacterized transcriptional regulatory protein YxjL OS=Bacillus subtilis (strain 168) GN=yxjL PE=3 SV=2	27.0642	5	218	24.23	5.69	yxjL; QU35_21010	179.9	190.8
P55180	UDP-glucose 4-epimerase OS=Bacillus subtilis (strain 168) GN=galE PE=3 SV=1	66.6667	20	339	36.986	5.06	galE; QU35_20985	133.9	154.5
P55179	Peptidase T OS=Bacillus subtilis (strain 168) GN=pepT PE=3 SV=1	65.122	23	410	45.481	4.84	pepT; QU35_21015	119	172.8
P54983	Amidohydrolase AmhX OS=Bacillus subtilis (strain 168) GN=amhX PE=3 SV=3	54.8303	17	383	41.565	6.13	amhX; QU35_01780	11.5	82.8
P54956	Uncharacterized protein YxeQ OS=Bacillus subtilis (strain 168) GN=yxeQ PE=3 SV=2	28.0899	10	445	47.661	6.21	yxeQ; QU35_21305	150.2	175.5
P54955	Uncharacterized hydrolase YxeP OS=Bacillus subtilis (strain 168) GN=yxeP PE=1 SV=2	24.7368	6	380	41.526	5.66	yxeP; QU35_21310	145.2	184.4
P54954	Probable amino-acid import ATP-binding protein YxeO OS=Bacillus subtilis (strain 168) GN=yxeO PE=1 SV=1	19.6787	3	249	27.725	7.62	yxeO; QU35_21315	169.6	123
P54952	Probable amino-acid-binding protein YxeM OS=Bacillus subtilis (strain 168) GN=yxeM PE=1 SV=1	37.8788	10	264	29.292	8.75	yxeM; QU35_21325	154	126.7
P54951	Uncharacterized N-acetyltransferase YxeL OS=Bacillus subtilis (strain 168) GN=yxeL PE=3 SV=2	14.5455	2	165	19.113	9.1	yxeL; QU35_21330	133.8	211.2
P54950	Putative monooxygenase YxeK OS=Bacillus subtilis (strain 168) GN=yxeK PE=3 SV=1	37.1882	13	441	49.308	6.09	yxeK; QU35_21335	160.9	169.5
P54948	Uncharacterized protein YxeI OS=Bacillus subtilis (strain 168) GN=yxeI PE=1 SV=2	18.9024	5	328	37.104	5.63	yxeI; QU35_21345	187.8	146.3
P54947	Putative phosphatase YxeH OS=Bacillus subtilis (strain 168) GN=yxeH PE=3 SV=1	38.8889	9	270	30.204	4.93	yxeH; QU35_21350	154.5	170.2
P54944	Uncharacterized protein YxeE OS=Bacillus subtilis (strain 168) GN=yxeE PE=1 SV=1	9.91736	1	121	14.705	8.46	yxeE; QU35_21365	165.2	342.5
P54943	Uncharacterized protein YxeD OS=Bacillus subtilis (strain 168) GN=yxeD PE=4 SV=2	12.8205	1	117	13.622	7.17	yxeD; QU35_21370	267.6	223
P54942	Uncharacterized protein YxeC OS=Bacillus subtilis (strain 168) GN=yxeC PE=4 SV=2	6.81818	1	132	15.646	9.76	yxeC; QU35_21375	253.9	100.9
P54941	Iron(3+)-hydroxamate-binding protein YxeB OS=Bacillus subtilis (strain 168) GN=yxeB PE=1 SV=2	58.2555	24	321	35.484	6.65	yxeB; QU35_21380	194.3	111.9
P54940	Uncharacterized protein YxeA OS=Bacillus subtilis (strain 168) GN=yxeA PE=1 SV=1	7.82609	1	115	13.01	8.1	yxeA; QU35_21385
P54724	Uncharacterized protein YfiH OS=Bacillus subtilis (strain 168) GN=yfiH PE=4 SV=2	7.66773	3	313	34.739	5.54	yfiH; QU35_04660	252.7	240.4
P54722	Uncharacterized HTH-type transcriptional regulator YfiF OS=Bacillus subtilis (strain 168) GN=yfiF PE=3 SV=1	4.4586	1	314	36.174	8.13	yfiF; QU35_04650	106.7	249.6
P54719	Uncharacterized ABC transporter ATP-binding protein YfiC OS=Bacillus subtilis (strain 168) GN=yfiC PE=3 SV=1	8.44371	5	604	67.354	9.25	yfiC; QU35_04635	150.1	109.2
P54718	Uncharacterized ABC transporter ATP-binding protein YfiB OS=Bacillus subtilis (strain 168) GN=yfiB PE=3 SV=1	15.0087	7	573	63.901	8.73	malQ; QU35_04630	156.1	130.9
P54717	HTH-type transcriptional regulator GlvR OS=Bacillus subtilis (strain 168) GN=glvR PE=2 SV=1	17.7165	4	254	29.279	5.83	malR; QU35_04620	156.9	201.7
P54716	Maltose-6'-phosphate glucosidase OS=Bacillus subtilis (strain 168) GN=glvA PE=1 SV=1	47.8842	18	449	50.481	5.05	malA; QU35_04615	171	106.7
P54715	PTS system maltose-specific EIICB component OS=Bacillus subtilis (strain 168) GN=malP PE=1 SV=1	10.8159	3	527	58.018	8.7	malP; QU35_04625	147.7	224.9
P54617	Phage shock protein A homolog OS=Bacillus subtilis (strain 168) GN=ydjF PE=1 SV=3	55.0661	12	227	25.125	6.15	pspA; QU35_03575	54	35.9
P54616	Enoyl-[acyl-carrier-protein] reductase [NADH] FabI OS=Bacillus subtilis (strain 168) GN=fabI PE=1 SV=2	62.0155	16	258	27.856	6.01	fabI; QU35_06530	177	133.4
P54608	Hydrolase YhcX OS=Bacillus subtilis (strain 168) GN=yhcX PE=3 SV=2	30.9942	17	513	60.18	5.71	yhcX; QU35_05265	142.7	133.7
P54607	Uncharacterized protein YhcW OS=Bacillus subtilis (strain 168) GN=yhcW PE=3 SV=1	45	9	220	24.66	4.91	yhcW; QU35_05260	230.1	109
P54606	CBS domain-containing protein YhcV OS=Bacillus subtilis (strain 168) GN=yhcV PE=3 SV=1	42.8571	2	140	14.906	5.36	yhcV; QU35_05255	308.7	69.9
P54604	Uncharacterized RNA pseudouridine synthase YhcT OS=Bacillus subtilis (strain 168) GN=yhcT PE=3 SV=2	31.457	7	302	33.71	9.26	yhcT; QU35_05245	203.5	92
P54603	Uncharacterized protein YhcS OS=Bacillus subtilis (strain 168) GN=yhcS PE=4 SV=1	25.7576	4	198	21.963	7.4	yhcS; QU35_05240	104.4	224.9
P54602	Endonuclease YhcR OS=Bacillus subtilis (strain 168) GN=yhcR PE=1 SV=1	23.8291	24	1217	132.604	5	yhcR	21.6	97.3
P54601	Spore coat protein F-like protein YhcQ OS=Bacillus subtilis (strain 168) GN=yhcQ PE=3 SV=1	52.0737	7	217	24.775	6.19	yhcQ; QU35_05230	178.3	168.1
P54598	Lipoprotein YhcN OS=Bacillus subtilis (strain 168) GN=yhcN PE=1 SV=2	34.3915	6	189	21.004	5.77	yhcN; QU35_05220	164.1	306.4
P54596	L-cystine uptake protein TcyP OS=Bacillus subtilis (strain 168) GN=tcyP PE=1 SV=1	6.47948	3	463	48.951	9.11	tcyP; QU35_05210	175.8	139.6
P54595	Uncharacterized protein YhcK OS=Bacillus subtilis (strain 168) GN=yhcK PE=3 SV=1	4.73538	1	359	40.666	8.54	yhcK; dgcK; QU35_05205	139.9	95.8
P54593	Uncharacterized protein YhcI OS=Bacillus subtilis (strain 168) GN=yhcI PE=4 SV=1	2.8754	1	313	34.858	6.8	yhcI; QU35_05185	210.7	101.6
P54592	Uncharacterized ABC transporter ATP-binding protein YhcH OS=Bacillus subtilis (strain 168) GN=yhcH PE=3 SV=1	32.459	9	305	34.448	6.81	yhcH; QU35_05180	179.5	118.8
P54590	Uncharacterized HTH-type transcriptional regulator YhcF OS=Bacillus subtilis (strain 168) GN=yhcF PE=3 SV=1	6.61157	1	121	13.944	5.68	yhcF; QU35_05170	203.4	167.1
P54587	Uncharacterized protein YhcC OS=Bacillus subtilis (strain 168) GN=yhcC PE=4 SV=1	8.06452	1	124	13.949	5.59	yhcC; QU35_05160	240.7	243.8
P54586	Uncharacterized protein YhcB OS=Bacillus subtilis (strain 168) GN=yhcB PE=3 SV=1	43.1818	6	176	19.003	4.94	yhcB; QU35_05155	146.5	141
P54585	Uncharacterized MFS-type transporter YhcA OS=Bacillus subtilis (strain 168) GN=yhcA PE=3 SV=2	4.32331	2	532	58.303	9.25	yhcA; QU35_05150	164.8	129.4
P54576	Methyl-accepting chemotaxis protein McpC OS=Bacillus subtilis (strain 168) GN=mcpC PE=1 SV=2	48.5496	30	655	71.986	5.16	mcpC; QU35_07785	47.8	118.3
P54575	Riboflavin biosynthesis protein RibC OS=Bacillus subtilis (strain 168) GN=ribC PE=3 SV=2	18.9873	6	316	35.64	8.27	ribC; QU35_09195	169.9	129.8
P54574	Ferric uptake regulation protein OS=Bacillus subtilis (strain 168) GN=fur PE=1 SV=2	28.1879	4	149	17.417	5.58	fur; QU35_12870	97	50.2
P54572	Probable NAD-dependent malic enzyme 1 OS=Bacillus subtilis (strain 168) GN=yqkJ PE=3 SV=1	38.9522	11	439	45.861	5.17	mleA; QU35_12885	31.5	28.6
P54571	Malate-2H(+)/Na(+)-lactate antiporter OS=Bacillus subtilis (strain 168) GN=mleN PE=1 SV=1	6.62393	3	468	50.179	7.52	mleN; QU35_12890	190.2	110.1
P54570	ADP-ribose pyrophosphatase OS=Bacillus subtilis (strain 168) GN=nudF PE=1 SV=1	45.9459	8	185	20.967	4.81	nudF; QU35_12915	105.5	107.6
P54569	Uncharacterized oxidoreductase YqkF OS=Bacillus subtilis (strain 168) GN=yqkF PE=3 SV=1	42.8105	13	306	34.696	5.41	yqkF; QU35_12925	81.7	119.7
P54567	Uncharacterized protein YqkD OS=Bacillus subtilis (strain 168) GN=yqkD PE=4 SV=1	7.54098	2	305	34.624	7.4	yqkD; QU35_12935	132.8	286.5
P54565	Uncharacterized protein YqkB OS=Bacillus subtilis (strain 168) GN=yqkB PE=4 SV=1	43.9252	5	107	11.757	5.14	yqkB; QU35_12945	253.6	168.1
P54564	UPF0157 protein YqkA OS=Bacillus subtilis (strain 168) GN=yqkA PE=3 SV=1	42.5656	12	343	39.014	8.19	yqkA; QU35_12950	128.6	203.8
P54563	Uncharacterized protein YqjZ OS=Bacillus subtilis (strain 168) GN=yqjZ PE=1 SV=1	56.1404	5	114	13.04	5.49	yqjZ; QU35_12955	166.4	304.2
P54562	Uncharacterized protein YqjY OS=Bacillus subtilis (strain 168) GN=yqjY PE=1 SV=1	28.2051	4	156	17.841	8	yqjY; QU35_12960	148.2	241
P54557	Uncharacterized protein YqjT OS=Bacillus subtilis (strain 168) GN=yqjT PE=4 SV=1	7.03125	1	128	15.186	7.93	yqjT; QU35_12990	159.3	148.9
P54556	Pantothenate kinase OS=Bacillus subtilis (strain 168) GN=coaA PE=3 SV=2	17.5549	5	319	36.617	6.34	coaA; QU35_12995	132.1	140.6
P54555	Probable D-serine dehydratase OS=Bacillus subtilis (strain 168) GN=dsdA PE=3 SV=2	36.8304	13	448	49.7	5.83	dsdA; QU35_13000	194.3	195.8
P54554	Uncharacterized oxidoreductase YqjQ OS=Bacillus subtilis (strain 168) GN=yqjQ PE=3 SV=1	23.9382	5	259	28.321	8.92	yqjQ; QU35_13005	26.2	22
P54553	Probable metallo-hydrolase YqjP OS=Bacillus subtilis (strain 168) GN=yqjP PE=3 SV=1	15.047	3	319	35.734	5.67	yqjP; QU35_13010	110.8	158.1
P54552	Pyrroline-5-carboxylate reductase 2 OS=Bacillus subtilis (strain 168) GN=proI PE=3 SV=1	39.2086	9	278	30.377	7.12	proI; QU35_13015	70.6	24
P54551	Uncharacterized protein YqjN OS=Bacillus subtilis (strain 168) GN=yqjN PE=4 SV=2	32.9068	14	547	61.814	5.48	yqjN; QU35_13020	141.8	204.5
P54550	NADPH dehydrogenase OS=Bacillus subtilis (strain 168) GN=namA PE=1 SV=3	63.9053	20	338	37.56	5.47	yqjM; QU35_13025	93.9	53.3
P54549	Uncharacterized protein YqjL OS=Bacillus subtilis (strain 168) GN=yqjL PE=4 SV=1	5.5336	1	253	28.154	7.02	yqjL; QU35_13030	197.3	22.8
P54548	Ribonuclease Z OS=Bacillus subtilis (strain 168) GN=rnz PE=1 SV=1	32.2476	10	307	34.002	6.25	yqjK; QU35_13035	131.5	186.7
P54547	Glucose-6-phosphate 1-dehydrogenase OS=Bacillus subtilis (strain 168) GN=zwf PE=1 SV=2	53.7832	26	489	55.597	5.63	zwf; QU35_13040	120.2	109.5
P54545	DNA polymerase IV 1 OS=Bacillus subtilis (strain 168) GN=dinB1 PE=3 SV=2	2.89855	1	414	46.977	9.51	yqjH; QU35_13050
P54544	Membrane protein insertase MisCB OS=Bacillus subtilis (strain 168) GN=misCB PE=1 SV=1	5.45455	1	275	30.727	9.55	yqjG; QU35_13060	199.8	165.6
P54543	Uncharacterized protein YqjF OS=Bacillus subtilis (strain 168) GN=yqjF PE=4 SV=3	7.43802	2	242	28.393	8.25	yqjF; QU35_13065	91.4	169.1
P54542	Uncharacterized protein YqjE OS=Bacillus subtilis (strain 168) GN=yqjE PE=3 SV=2	75.4717	25	371	39.622	5.03	yqjE; QU35_13070	28.1	39
P54538	Uncharacterized protein YqjA OS=Bacillus subtilis (strain 168) GN=yqjA PE=4 SV=2	7.45342	2	322	37.008	8.65	yqjA; QU35_13095	190	364.5
P54537	Arginine transport ATP-binding protein ArtM OS=Bacillus subtilis (strain 168) GN=artM PE=1 SV=1	43.75	8	240	26.932	8.76	artR; QU35_13100	86	267
P54536	Arginine transport system permease protein ArtQ OS=Bacillus subtilis (strain 168) GN=artQ PE=1 SV=1	21.4612	4	219	23.882	8.88	artQ; QU35_13105	27.4	124.7
P54535	Arginine-binding extracellular protein ArtP OS=Bacillus subtilis (strain 168) GN=artP PE=1 SV=1	63.9216	24	255	28.294	5.39	artP; QU35_13110	41.7	352.7
P54534	UPF0403 protein YqiW OS=Bacillus subtilis (strain 168) GN=yqiW PE=3 SV=1	66.2069	8	145	16.186	5.08	yqiW; QU35_13115	219.2	113.9
P54533	Dihydrolipoyl dehydrogenase OS=Bacillus subtilis (strain 168) GN=bfmBC PE=3 SV=1	46.8354	24	474	50.404	5.26	lpdV; QU35_13150	163.2	118.1
P54532	Probable butyrate kinase OS=Bacillus subtilis (strain 168) GN=buk PE=3 SV=2	60.0551	18	363	39.739	6.11	buk; QU35_13155	157	77.2
P54531	Leucine dehydrogenase OS=Bacillus subtilis (strain 168) GN=yqiT PE=3 SV=1	56.044	20	364	39.967	5.26	bcd; QU35_13160	92.7	79.6
P54530	Probable phosphate butyryltransferase OS=Bacillus subtilis (strain 168) GN=yqiS PE=3 SV=2	53.8462	12	299	31.727	8.03	ptb; QU35_13165	155.5	78.8
P54529	Putative sigma L-dependent transcriptional regulator YqiR OS=Bacillus subtilis (strain 168) GN=yqiR PE=3 SV=1	14.8844	11	692	77.881	6.7	bkdR; QU35_13170	123.7	171.9
P54528	2-methylisocitrate lyase OS=Bacillus subtilis (strain 168) GN=prpB PE=3 SV=1	26.5781	6	301	33.076	5.6	prpB; QU35_13180	93.4	388.1
P54527	Uncharacterized protein YqiK OS=Bacillus subtilis (strain 168) GN=yqiK PE=4 SV=2	44.0329	8	243	27.102	6.33	yqiK; QU35_13210	141.4	136.2
P54524	Probable NADH-dependent flavin oxidoreductase YqiG OS=Bacillus subtilis (strain 168) GN=yqiG PE=3 SV=1	60.7527	14	372	40.78	5.5	yqiG; QU35_13230	151	93.1
P54523	1-deoxy-D-xylulose-5-phosphate synthase OS=Bacillus subtilis (strain 168) GN=dxs PE=3 SV=1	15.9558	8	633	69.515	6.47	dxs; QU35_13270	189.6	68.3
P54522	Exodeoxyribonuclease 7 small subunit OS=Bacillus subtilis (strain 168) GN=xseB PE=3 SV=3	23.8095	2	84	9.625	4.45	xseB; QU35_13280	149.5	185.5
P54521	Exodeoxyribonuclease 7 large subunit OS=Bacillus subtilis (strain 168) GN=xseA PE=3 SV=2	36.8304	15	448	51.016	9.09	xseA; QU35_13285	45.4	31.3
P54520	N utilization substance protein B homolog OS=Bacillus subtilis (strain 168) GN=nusB PE=3 SV=2	16.7939	3	131	14.943	5	nusB; QU35_13295	173.7	185.1
P54519	Uncharacterized protein YqhY OS=Bacillus subtilis (strain 168) GN=yqhY PE=3 SV=2	48.8889	5	135	14.625	4.73	yqhY; QU35_13300	18	21
P54518	Uncharacterized peptidase YqhT OS=Bacillus subtilis (strain 168) GN=yqhT PE=3 SV=1	43.6261	11	353	38.096	5.14	yqhT; QU35_13365	144.1	204.9
P54517	3-dehydroquinate dehydratase OS=Bacillus subtilis (strain 168) GN=yqhS PE=1 SV=1	56.0811	7	148	16.421	5.43	yqhS; QU35_13370	147.1	220
P54515	Uncharacterized protein YqhQ OS=Bacillus subtilis (strain 168) GN=yqhQ PE=4 SV=2	17.2956	4	318	35.919	8.81	yqhQ; QU35_13380	199.5	73.5
P54514	Uncharacterized protein YqhP OS=Bacillus subtilis (strain 168) GN=yqhP PE=4 SV=1	7.63359	1	131	14.558	11.4	yqhP; QU35_13385
P54512	Transcriptional regulator MntR OS=Bacillus subtilis (strain 168) GN=mntR PE=1 SV=2	44.3662	7	142	16.749	6.05	mntR; QU35_13395	192.5	168.3
P54511	Octanoyltransferase LipM OS=Bacillus subtilis (strain 168) GN=lipM PE=1 SV=2	33.8129	9	278	32.22	6.37	yqhM; QU35_13400	29.5	20.2
P54510	Uncharacterized protein YqhL OS=Bacillus subtilis (strain 168) GN=yqhL PE=3 SV=2	38.0952	6	126	14.556	9.99	yqhL; QU35_13405	269.3	164.8
P54509	Uncharacterized ATP-dependent helicase YqhH OS=Bacillus subtilis (strain 168) GN=yqhH PE=3 SV=1	8.61759	4	557	64.631	8.34	yqhH; QU35_13425	98.6	340.4
P54508	Uncharacterized protein YqhG OS=Bacillus subtilis (strain 168) GN=yqhG PE=4 SV=1	8.71212	2	264	30.806	6.42	yqhG; QU35_13430	56.6	553.4
P54507	Spore coat-associated protein N OS=Bacillus subtilis (strain 168) GN=tasA PE=1 SV=1	56.705	17	261	28.287	5.82	tasA; QU35_13445	72.4	199.1
P54506	Signal peptidase I W OS=Bacillus subtilis (strain 168) GN=sipW PE=1 SV=1	30	4	190	20.665	5.88	sipW	141.4	239.1
P54505	UPF0053 protein YqhB OS=Bacillus subtilis (strain 168) GN=yqhB PE=3 SV=1	4.0724	2	442	49.925	5.92	yqhB; QU35_13515	43.6	148.8
P54504	RsbT co-antagonist protein RsbRD OS=Bacillus subtilis (strain 168) GN=rsbRD PE=1 SV=2	25.1799	5	278	31.814	5.3	rsbRD; QU35_13520	70.1	199.2
P54503	Regulatory protein MgsR OS=Bacillus subtilis (strain 168) GN=mgsR PE=1 SV=2	7.14286	1	126	14.833	9.01	mgsR; QU35_13530	288.6	181.5
P54501	Probable metallo-hydrolase YqgX OS=Bacillus subtilis (strain 168) GN=yqgX PE=3 SV=1	33.6493	6	211	23.211	5.15	yqgX; QU35_13540	178.5	166.9
P54499	UPF0045 protein YqgV OS=Bacillus subtilis (strain 168) GN=yqgV PE=3 SV=2	9.61538	1	104	11.565	6.3	yqgV; QU35_13550	255.6	92.3
P54498	Uncharacterized lipoprotein YqgU OS=Bacillus subtilis (strain 168) GN=yqgU PE=3 SV=2	14.7309	5	353	40.23	5.29	yqgU	165.3	224.8
P54497	Uncharacterized protein YqgT OS=Bacillus subtilis (strain 168) GN=yqgT PE=3 SV=1	36.7021	13	376	43.412	6.34	yqgT	120.5	351.2
P54496	Lipoteichoic acid synthase-like YqgS OS=Bacillus subtilis (strain 168) GN=yqgS PE=3 SV=2	8.77743	5	638	73.166	5.16	yqgS; QU35_13565	77.1	80.9
P54495	Glucokinase OS=Bacillus subtilis (strain 168) GN=glcK PE=1 SV=2	30.5296	7	321	33.582	6.24	glcK; QU35_13570	193.1	178.8
P54493	Rhomboid protease GluP OS=Bacillus subtilis (strain 168) GN=gluP PE=1 SV=2	8.08679	4	507	56.426	5.99	glpG; QU35_13580	147	122.6
P54492	Uncharacterized protein YqgO OS=Bacillus subtilis (strain 168) GN=yqgO PE=4 SV=1	21.0526	1	57	6.907	11.74	yqgO; QU35_13585	151.3	372
P54491	Uncharacterized protein YqgN OS=Bacillus subtilis (strain 168) GN=yqgN PE=1 SV=1	35.2941	5	187	21.4	6.2	yqgN; QU35_13590	144.6	201.9
P54490	Uncharacterized glycosyltransferase YqgM OS=Bacillus subtilis (strain 168) GN=yqgM PE=3 SV=2	4.45682	1	359	40.79	8.98	yqgM; QU35_13600
P54488	Uncharacterized protein YqgF OS=Bacillus subtilis (strain 168) GN=yqgF PE=3 SV=1	25.1397	15	716	80.093	9.22	pbpA; QU35_13645	207.5	79.1
P54485	Uncharacterized protein YqgB OS=Bacillus subtilis (strain 168) GN=yqgB PE=4 SV=2	11.7647	3	255	28.494	9.47	yqgB; QU35_13665	256	203.3
P54484	Cell wall-binding protein YqgA OS=Bacillus subtilis (strain 168) GN=yqgA PE=1 SV=2	53.5211	6	142	15.343	9.8	yqgA; QU35_13670	274.4	14.4
P54482	4-hydroxy-3-methylbut-2-en-1-yl diphosphate synthase (flavodoxin) OS=Bacillus subtilis (strain 168) GN=ispG PE=3 SV=1	54.3767	18	377	40.558	7.2	ispG	219.6	84.9
P54480	Putative nucleotidase YqfW OS=Bacillus subtilis (strain 168) GN=yqfW PE=3 SV=1	3.62694	1	193	22.733	5.96	yqfW; QU35_13690	191.4	119.1
P54479	Zinc-specific metallo-regulatory protein OS=Bacillus subtilis (strain 168) GN=zur PE=1 SV=2	63.4483	7	145	16.626	5.07	zur; QU35_13695	11.7	9.2
P54478	UPF0750 membrane protein YqfU OS=Bacillus subtilis (strain 168) GN=yqfU PE=3 SV=2	2.73038	1	293	32.497	6.74	yqfU; QU35_13700	133.9	52.4
P54477	Uncharacterized protein YqfT OS=Bacillus subtilis (strain 168) GN=yqfT PE=4 SV=1	63.0952	5	84	9.736	9.47	yqfT; QU35_13705	126.9	232.7
P54476	Probable endonuclease 4 OS=Bacillus subtilis (strain 168) GN=nfo PE=3 SV=1	21.2121	6	297	33.048	5.74	yqfS; QU35_13710	171.6	143.4
P54475	DEAD-box ATP-dependent RNA helicase CshB OS=Bacillus subtilis (strain 168) GN=cshB PE=1 SV=1	47.2603	21	438	49.996	9.48	cshB; QU35_13715	75.1	42.5
P54473	4-hydroxy-3-methylbut-2-enyl diphosphate reductase OS=Bacillus subtilis (strain 168) GN=ispH PE=3 SV=2	72.9299	17	314	34.936	6.04	ispH; QU35_13725	117.1	75.3
P54472	GTP cyclohydrolase 1 type 2 homolog OS=Bacillus subtilis (strain 168) GN=yqfO PE=3 SV=2	34.5845	16	373	40.894	5.77	yqfO; QU35_13730	127.9	95.6
P54471	tRNA (adenine(22)-N(1))-methyltransferase OS=Bacillus subtilis (strain 168) GN=trmK PE=1 SV=2	28.5714	5	238	26.146	5.81		165.6	130.2
P54470	Putative pyruvate, phosphate dikinase regulatory protein OS=Bacillus subtilis (strain 168) GN=yqfL PE=1 SV=1	51.1111	13	270	30.33	6.19	yqfL; QU35_13760	155.5	127.6
P54469	Uncharacterized protein YqfD OS=Bacillus subtilis (strain 168) GN=yqfD PE=4 SV=2	22.1106	7	398	45.787	9.55	yqfD; QU35_13825	87.5	446.1
P54468	Uncharacterized protein YqfC OS=Bacillus subtilis (strain 168) GN=yqfC PE=4 SV=1	9.67742	1	93	10.784	8.84	yqfC; QU35_13830
P54467	Uncharacterized protein YqfB OS=Bacillus subtilis (strain 168) GN=yqfB PE=4 SV=2	25.8993	4	139	15.761	10.55	yqfB; QU35_13835	120.8	86.8
P54466	UPF0365 protein YqfA OS=Bacillus subtilis (strain 168) GN=yqfA PE=3 SV=1	64.3505	22	331	35.619	5.21	yqfA; QU35_13840	78.9	109.2
P54465	Uncharacterized protein YqeZ OS=Bacillus subtilis (strain 168) GN=yqeZ PE=4 SV=1	33.1808	11	437	46.433	6.04	yqeZ; QU35_13845	174.8	172.7
P54464	Uncharacterized protein YqeY OS=Bacillus subtilis (strain 168) GN=yqeY PE=1 SV=1	60.1351	13	148	16.756	5.8	yqeY; QU35_13850	96.8	126
P54462	Threonylcarbamoyladenosine tRNA methylthiotransferase MtaB OS=Bacillus subtilis (strain 168) GN=mtaB PE=1 SV=1	24.8337	9	451	51.625	5.54	rimO; QU35_13865	325.8	64.8
P54461	Ribosomal RNA small subunit methyltransferase E OS=Bacillus subtilis (strain 168) GN=rsmE PE=1 SV=1	33.2031	7	256	28.784	5.57	yqeU; QU35_13870	187.3	147.4
P54460	Ribosomal protein L11 methyltransferase OS=Bacillus subtilis (strain 168) GN=prmA PE=3 SV=2	21.865	4	311	34.51	4.77	prmA; QU35_13875	113.5	126.1
P54459	Uncharacterized protein YqeN OS=Bacillus subtilis (strain 168) GN=yqeN PE=1 SV=1	17.2911	7	347	40.477	6.67	holA; QU35_13930	165.5	96.8
P54458	Putative methyltransferase YqeM OS=Bacillus subtilis (strain 168) GN=yqeM PE=3 SV=1	10.5263	2	247	28.312	4.59	yqeM; QU35_13960	183.2	191.9
P54457	Ribosomal silencing factor RsfS OS=Bacillus subtilis (strain 168) GN=rsfS PE=3 SV=1	33.8983	6	118	13.291	4.75	yqeL; QU35_13965	187.4	76.8
P54456	Uncharacterized protein YqeK OS=Bacillus subtilis (strain 168) GN=yqeK PE=4 SV=1	49.4624	9	186	21.269	6.43	yqeK; QU35_13970	164.5	147.3
P54455	Nicotinate-nucleotide adenylyltransferase OS=Bacillus subtilis (strain 168) GN=nadD PE=1 SV=1	22.2222	4	189	22.142	5.43	nadD; QU35_13975	175.4	96
P54454	Probable RNA-binding protein YqeI OS=Bacillus subtilis (strain 168) GN=yqeI PE=3 SV=1	55.2083	6	96	10.752	9.09	yqeI; QU35_13980	175.2	106.4
P54453	Uncharacterized protein YqeH OS=Bacillus subtilis (strain 168) GN=yqeH PE=1 SV=1	42.3497	16	366	40.973	6.47	yqeH; QU35_13990	193.3	125.6
P54452	Uncharacterized protein YqeG OS=Bacillus subtilis (strain 168) GN=yqeG PE=4 SV=1	57.5581	8	172	20.075	9.6	yqeG; QU35_13995	172.9	71.8
P54451	Uncharacterized lipoprotein YqeF OS=Bacillus subtilis (strain 168) GN=yqeF PE=3 SV=1	27.1605	4	243	27.622	8.35	yqeF; QU35_14010	7.9	7
P54450	N-acetylmuramoyl-L-alanine amidase CwlH OS=Bacillus subtilis (strain 168) GN=cwlH PE=1 SV=1	4	1	250	27.554	9.6	cwlH; QU35_14015	131.7	323.9
P54448	Putative 6-phosphogluconate dehydrogenase YqeC OS=Bacillus subtilis (strain 168) GN=yqeC PE=3 SV=1	10.7744	2	297	32.748	6.28	yqeC; QU35_14025	154.8	219.8
P54447	Uncharacterized protein YqeB OS=Bacillus subtilis (strain 168) GN=yqeB PE=4 SV=2	14.1667	3	240	27.18	6.62	yqeB; QU35_14030	151.9	173.3
P54441	Uncharacterized protein YrkN OS=Bacillus subtilis (strain 168) GN=yrkN PE=3 SV=1	3.78378	1	185	21.248	5.57	yrkN; QU35_14410	7.1	3.2
P54439	Uncharacterized NAD(P)H oxidoreductase YrkL OS=Bacillus subtilis (strain 168) GN=yrkL PE=3 SV=2	40.2299	6	174	20.106	5.73	yrkL; QU35_14415	75.9	122.4
P54433	UPF0033 protein YrkF OS=Bacillus subtilis (strain 168) GN=yrkF PE=3 SV=1	32.4324	5	185	20.642	6.43	yrkF; QU35_14445	79.5	64.1
P54431	Uncharacterized protein YrkD OS=Bacillus subtilis (strain 168) GN=yrkD PE=4 SV=1	39.6825	2	63	7.026	5.38	yrkD	212.4	114.3
P54428	UPF0053 protein YrkA OS=Bacillus subtilis (strain 168) GN=yrkA PE=3 SV=2	22.8111	10	434	48.954	5.2	yrkA; QU35_14490	112.6	209
P54423	Cell wall-associated protease OS=Bacillus subtilis (strain 168) GN=wprA PE=1 SV=2	33.4452	25	894	96.428	9.2	wprA; QU35_06030	45.7	51.6
P54422	Gamma-glutamyltranspeptidase OS=Bacillus subtilis (strain 168) GN=ggt PE=1 SV=1	18.9097	8	587	64.149	5.85	ggt; QU35_10140	44.6	422.3
P54421	Probable peptidoglycan endopeptidase LytE OS=Bacillus subtilis (strain 168) GN=lytE PE=1 SV=1	25.7485	10	334	35.433	10.1	lytE; QU35_05350	248	69.5
P54420	Asparagine synthetase [glutamine-hydrolyzing] 1 OS=Bacillus subtilis (strain 168) GN=asnB PE=1 SV=2	57.7532	31	632	72.62	6.04	asnB; QU35_16535	208	45.8
P54419	S-adenosylmethionine synthase OS=Bacillus subtilis (strain 168) GN=metK PE=3 SV=2	59.5	24	400	44.016	5.33	metK; QU35_16540	62.7	58.6
P54418	Phosphoenolpyruvate carboxykinase [ATP] OS=Bacillus subtilis (strain 168) GN=pckA PE=3 SV=3	65.4649	37	527	58.235	5.43	pckA; QU35_16545	58.3	54.4
P54396	Uncharacterized protein YpmB OS=Bacillus subtilis (strain 168) GN=ypmB PE=1 SV=1	45.9627	7	161	17.885	8.87	ypmB; QU35_12275	193.8	129.7
P54395	Uncharacterized protein YpmA OS=Bacillus subtilis (strain 168) GN=ypmA PE=4 SV=1	75	5	56	6.556	5.01	ypmA; QU35_12280	188.9	108.1
P54394	Probable ATP-dependent helicase DinG homolog OS=Bacillus subtilis (strain 168) GN=dinG PE=3 SV=1	18.6896	13	931	105.966	6.27	dinG; QU35_12285	181	136.8
P54393	Uncharacterized protein YpjB OS=Bacillus subtilis (strain 168) GN=ypjB PE=3 SV=1	4.16667	1	264	30.559	5.49	ypjB; QU35_12345	142.1	319
P54391	Uncharacterized protein YpiF OS=Bacillus subtilis (strain 168) GN=ypiF PE=4 SV=1	28.3784	4	148	17.256	5.39	ypiF; QU35_12370	158.7	209.8
P54390	UPF0302 protein YpiB OS=Bacillus subtilis (strain 168) GN=ypiB PE=3 SV=1	34.0782	6	179	21.351	6.34	ypiB; QU35_12375	174	111.9
P54389	TPR repeat-containing protein YpiA OS=Bacillus subtilis (strain 168) GN=ypiA PE=3 SV=1	19.1489	8	423	48.291	4.37	ypiA; QU35_12380	193.1	93.9
P54383	Farnesyl diphosphate synthase OS=Bacillus subtilis (strain 168) GN=ispA PE=3 SV=2	28.0405	7	296	32.483	5.48	ispA; QU35_13275	182	122.8
P54382	Bifunctional protein FolD OS=Bacillus subtilis (strain 168) GN=folD PE=3 SV=1	55.1237	19	283	30.666	6.01	folD; QU35_13290	42.7	66
P54381	Glycine--tRNA ligase beta subunit OS=Bacillus subtilis (strain 168) GN=glyS PE=3 SV=2	54.1973	35	679	76.243	5.33	glyS; QU35_13770	144.8	73.4
P54380	Glycine--tRNA ligase alpha subunit OS=Bacillus subtilis (strain 168) GN=glyQ PE=3 SV=1	40	9	295	33.958	5.1	glyQ; QU35_13775	175.9	130
P54379	Sigma-G-dependent sporulation-specific SASP protein OS=Bacillus subtilis (strain 168) GN=csgA PE=4 SV=1	47.561	3	82	9.832	4.94	csgA; QU35_01295	159.5	247.4
P54378	Aminomethyltransferase OS=Bacillus subtilis (strain 168) GN=gcvT PE=1 SV=2	73.7569	26	362	39.783	6.35	gcvT; QU35_13420	110.2	130.1
P54377	Probable glycine dehydrogenase (decarboxylating) subunit 2 OS=Bacillus subtilis (strain 168) GN=gcvPB PE=3 SV=1	47.1311	20	488	54.393	5.63	gcvPB; QU35_13410	89.7	105.4
P54376	Probable glycine dehydrogenase (decarboxylating) subunit 1 OS=Bacillus subtilis (strain 168) GN=gcvPA PE=3 SV=2	37.9464	16	448	49.397	7.09	gcvPA; QU35_13415	152.7	201.6
P54375	Superoxide dismutase [Mn] OS=Bacillus subtilis (strain 168) GN=sodA PE=1 SV=5	65.3465	10	202	22.476	5.36	sodA; QU35_13655	126	123
P54374	Shikimate dehydrogenase (NADP(+)) OS=Bacillus subtilis (strain 168) GN=aroE PE=3 SV=2	27.1429	6	280	30.589	6.54	aroE; QU35_13985	180.9	103
P54331	Phage-like element PBSX protein XkdK OS=Bacillus subtilis (strain 168) GN=xkdK PE=3 SV=2	4.29185	2	466	50.154	4.79	xkdK; QU35_07065	185.7	116.7
P54304	Oxygen-independent coproporphyrinogen-III oxidase-like protein YqeR OS=Bacillus subtilis (strain 168) GN=hemN PE=2 SV=3	22.1636	5	379	42.861	5.85	hemN; QU35_13900	212.3	105.9
P54182	Uncharacterized HTH-type transcriptional regulator YpoP OS=Bacillus subtilis (strain 168) GN=ypoP PE=3 SV=1	30.4965	4	141	16.856	8.92	ypoP; QU35_11920	191.2	154
P54179	Uncharacterized protein YpmS OS=Bacillus subtilis (strain 168) GN=ypmS PE=4 SV=1	34.2246	6	187	21.075	5.6	ypmS; QU35_11935	158.3	196.5
P54178	SCO1 protein homolog OS=Bacillus subtilis (strain 168) GN=ypmQ PE=1 SV=2	27.9793	3	193	21.704	5.06	scuA; QU35_11945	134.6	53.7
P54174	Uncharacterized protein YpkP OS=Bacillus subtilis (strain 168) GN=ypkP PE=4 SV=2	3.8835	1	206	23.326	7.49	ypkP; QU35_11975	74.7	283.6
P54173	Uncharacterized protein YpjQ OS=Bacillus subtilis (strain 168) GN=ypjQ PE=1 SV=1	28.8136	5	177	19.889	4.81	ypjQ; QU35_11990	208.3	45.5
P54171	Uncharacterized protein YpiP OS=Bacillus subtilis (strain 168) GN=ypiP PE=4 SV=2	20.2335	3	257	28.936	7.58	ypiP; QU35_12000	144.8	84.4
P54170	UPF0403 protein YphP OS=Bacillus subtilis (strain 168) GN=yphP PE=1 SV=1	73.6111	7	144	15.865	4.84	yphP; QU35_12005	62.6	22.4
P54169	Uncharacterized protein YpgR OS=Bacillus subtilis (strain 168) GN=ypgR PE=4 SV=1	71.8833	28	377	42.542	5.05	ypgR; QU35_12015	155.7	201.5
P54168	Uncharacterized protein YpgQ OS=Bacillus subtilis (strain 168) GN=ypgQ PE=4 SV=1	23.9024	4	205	23.108	5.94	ypgQ; QU35_12020	185.7	204.8
P54167	Homoserine O-succinyltransferase OS=Bacillus subtilis (strain 168) GN=metA PE=3 SV=3	49.5017	14	301	35.348	6.48	metA; QU35_12030	98.4	181.1
P54166	Processive diacylglycerol beta-glucosyltransferase OS=Bacillus subtilis (strain 168) GN=ugtP PE=1 SV=1	4.71204	2	382	43.534	8.38	ugtP; QU35_12035
P54164	Uncharacterized protein YpeP OS=Bacillus subtilis (strain 168) GN=ypeP PE=3 SV=2	40.2655	8	226	25.837	5.24	ypeP; QU35_12060	193.1	241.7
P54162	14.7 kDa ribonuclease H-like protein OS=Bacillus subtilis (strain 168) GN=rnhA PE=1 SV=1	6.06061	1	132	14.661	5.96	ypdQ; QU35_12070	146.7	215.1
P54161	5'-3' exonuclease OS=Bacillus subtilis (strain 168) GN=ypcP PE=1 SV=1	37.1622	9	296	32.923	5.57	exoA; QU35_12080	187.5	99.3
P54160	Uncharacterized protein YpbS OS=Bacillus subtilis (strain 168) GN=ypbS PE=4 SV=1	40	2	85	9.879	8.19	ypbS; QU35_12095	177.1	144.4
P54159	Uncharacterized protein YpbR OS=Bacillus subtilis (strain 168) GN=ypbR PE=4 SV=1	24.7276	24	1193	137.299	6.13	ypbR; QU35_12100	149.4	148.7
P54156	Putative sigma L-dependent transcriptional regulator YplP OS=Bacillus subtilis (strain 168) GN=yplP PE=3 SV=1	6.94864	2	331	37.186	8.97	yplP; QU35_11965	44.9	24.2
P54155	Peptide methionine sulfoxide reductase MsrB OS=Bacillus subtilis (strain 168) GN=msrB PE=1 SV=1	81.8182	9	143	16.591	6.28	yppQ; QU35_11910	33.9	33.2
P54154	Peptide methionine sulfoxide reductase MsrA OS=Bacillus subtilis (strain 168) GN=msrA PE=1 SV=1	63.8418	8	177	20.17	6.14	msrA; QU35_11915	163.9	154.5
P53560	Uncharacterized protein YtbQ OS=Bacillus subtilis (strain 168) GN=ytbQ PE=3 SV=1	37.9447	7	253	28.216	5.2	ytbQ; QU35_16350	43	342.7
P53559	6-carboxyhexanoate--CoA ligase OS=Bacillus subtilis (strain 168) GN=bioW PE=3 SV=1	36.6795	7	259	29.612	5.96		3.8	70.3
P53558	ATP-dependent dethiobiotin synthetase BioD OS=Bacillus subtilis (strain 168) GN=bioD PE=3 SV=1	55.8442	10	231	25.144	6.68	bioD; QU35_16365	35.7	411.9
P53557	Biotin synthase OS=Bacillus subtilis (strain 168) GN=bioB PE=3 SV=1	51.6418	16	335	36.904	5.96	bioB; QU35_16360	15.9	244.6
P53556	8-amino-7-oxononanoate synthase 2 OS=Bacillus subtilis (strain 168) GN=bioF PE=1 SV=1	22.365	8	389	42.555	6.77	bioF; QU35_16370	80.9	314.9
P53555	L-Lysine--8-amino-7-oxononanoate transaminase OS=Bacillus subtilis (strain 168) GN=bioK PE=1 SV=1	31.6964	13	448	50.079	5.68	bioA; QU35_16375	31.4	379.1
P53554	Biotin biosynthesis cytochrome P450 OS=Bacillus subtilis (strain 168) GN=bioI PE=1 SV=1	24.3038	7	395	44.837	6.67	bioI; QU35_16355	77.2	319.1
P53001	Aspartate aminotransferase OS=Bacillus subtilis (strain 168) GN=aspB PE=3 SV=1	62.0865	22	393	43.061	5.59	aspB; QU35_12270	110	107.1
P52999	Aspartate 1-decarboxylase OS=Bacillus subtilis (strain 168) GN=panD PE=3 SV=1	66.1417	14	127	13.891	5.94	panD; QU35_12290	193.2	178
P52998	Pantothenate synthetase OS=Bacillus subtilis (strain 168) GN=panC PE=3 SV=1	50	14	286	31.938	4.93	panC; QU35_12295	148.4	186.1
P52996	3-methyl-2-oxobutanoate hydroxymethyltransferase OS=Bacillus subtilis (strain 168) GN=panB PE=3 SV=1	39.7112	9	277	29.739	5.64	panB; QU35_12300	133.2	107.9
P52035	Glutathione peroxidase homolog BsaA OS=Bacillus subtilis (strain 168) GN=bsaA PE=3 SV=1	32.5	6	160	18.244	5.55	bsaA; QU35_12025	183.6	113.9
P51835	Signal recognition particle receptor FtsY OS=Bacillus subtilis (strain 168) GN=ftsY PE=1 SV=2	42.8571	11	329	36.32	5.38	ftsY; QU35_08830	52.8	42.7
P51834	Chromosome partition protein Smc OS=Bacillus subtilis (strain 168) GN=smc PE=1 SV=3	43.7605	45	1186	135.43	5.47	smc; QU35_08825	47	29.5
P51833	Ribonuclease 3 OS=Bacillus subtilis (strain 168) GN=rnc PE=1 SV=2	33.7349	9	249	28.408	8.09	rnc; QU35_08820	152.3	232.5
P51831	3-oxoacyl-[acyl-carrier-protein] reductase FabG OS=Bacillus subtilis (strain 168) GN=fabG PE=3 SV=3	67.8862	13	246	26.266	8.06	fabG; QU35_08810	63	37.8
P51785	Dihydroxy-acid dehydratase OS=Bacillus subtilis (strain 168) GN=ilvD PE=1 SV=4	47.8495	25	558	59.462	5.58	ilvD; QU35_12010	28.8	80.5
P51777	Cold shock protein CspD OS=Bacillus subtilis (strain 168) GN=cspD PE=1 SV=1	92.4242	8	66	7.305	4.56	cspD; QU35_12040	155.6	259.8
P50866	ATP-dependent Clp protease ATP-binding subunit ClpX OS=Bacillus subtilis (strain 168) GN=clpX PE=2 SV=3	51.4286	23	420	46.321	4.94	clpX; QU35_15345	190.9	104.7
P50865	Probable polysaccharide deacetylase PdaB OS=Bacillus subtilis (strain 168) GN=pdaB PE=3 SV=2	42.126	9	254	28.306	8.85	ybaN; QU35_00945	66.8	528
P50864	Germination-specific N-acetylmuramoyl-L-alanine amidase OS=Bacillus subtilis (strain 168) GN=cwlD PE=1 SV=1	22.3629	4	237	26.989	9.45	cwlD; QU35_00925	55.2	472.7
P50863	Iron-sulfur cluster carrier protein OS=Bacillus subtilis (strain 168) GN=salA PE=2 SV=1	64.7727	19	352	38.614	5.53	salA; QU35_00930	45.6	32.5
P50850	Uncharacterized protein YlxY OS=Bacillus subtilis (strain 168) GN=ylxY PE=3 SV=2	28.2132	8	319	36.442	9	ylxY; QU35_09210	69.6	471.6
P50849	Polyribonucleotide nucleotidyltransferase OS=Bacillus subtilis (strain 168) GN=pnp PE=1 SV=3	65.5319	43	705	77.415	5.16	pnpA; QU35_09205	96.2	108.5
P50848	Carboxypeptidase 1 OS=Bacillus subtilis (strain 168) GN=ypwA PE=1 SV=1	41.3174	27	501	58.138	5.06	ypwA; QU35_12125	109.7	88.1
P50846	KHG/KDPG aldolase OS=Bacillus subtilis (strain 168) GN=kdgA PE=2 SV=1	37.7551	4	196	20.852	5.58	kdgA; QU35_12135	128.4	298.2
P50845	2-dehydro-3-deoxygluconokinase OS=Bacillus subtilis (strain 168) GN=kdgK PE=2 SV=1	25.3086	7	324	35.014	6.1	kdgK; QU35_12140	122.1	270.9
P50844	HTH-type transcriptional regulator KdgR OS=Bacillus subtilis (strain 168) GN=kdgR PE=1 SV=1	16.2242	4	339	37.834	8.66	kdgR; QU35_12145	143.2	116.9
P50843	4-deoxy-L-threo-5-hexosulose-uronate ketol-isomerase OS=Bacillus subtilis (strain 168) GN=kduI PE=2 SV=1	58.1818	15	275	31.115	5.49	kduI; QU35_12150	43.5	86.2
P50842	2-dehydro-3-deoxy-D-gluconate 5-dehydrogenase OS=Bacillus subtilis (strain 168) GN=kduD PE=2 SV=1	38.189	5	254	27.169	6.96	kduD; QU35_12155	123.7	196.5
P50840	Putative RNA methyltransferase YpsC OS=Bacillus subtilis (strain 168) GN=ypsC PE=3 SV=1	50.9091	16	385	43.479	8.03	ypsC; QU35_12170	188.1	137.8
P50838	UPF0398 protein YpsA OS=Bacillus subtilis (strain 168) GN=ypsA PE=1 SV=1	46.1111	6	180	21.046	4.77	ypsA; QU35_12180	168.9	96.8
P50837	Uncharacterized protein YprB OS=Bacillus subtilis (strain 168) GN=yprB PE=4 SV=1	15.2542	6	413	47.965	7.53	yprB; QU35_12190	168.2	98.9
P50833	Uncharacterized protein YppE OS=Bacillus subtilis (strain 168) GN=yppE PE=1 SV=1	19.5122	2	123	14.45	5.78	yppE; QU35_12220	20.1	19.4
P50832	Uncharacterized protein YppD OS=Bacillus subtilis (strain 168) GN=yppD PE=4 SV=1	8.64198	1	81	9.512	4.6	yppD; QU35_12225	176.1	303.2
P50831	Probable ATP-dependent helicase YpvA OS=Bacillus subtilis (strain 168) GN=ypvA PE=3 SV=1	20.9048	12	641	74.253	4.88	ypvA; QU35_12160	185.3	158.1
P50830	Uncharacterized ATP-dependent helicase YprA OS=Bacillus subtilis (strain 168) GN=yprA PE=3 SV=1	6.54206	4	749	84.537	6.62	yprA; QU35_12195	271.6	196.2
P50829	Putative phosphotransferase enzyme IIA component YpqE OS=Bacillus subtilis (strain 168) GN=ypqE PE=3 SV=1	60.119	6	168	17.924	5.59	ypqE; QU35_12200	179.1	141.1
P50743	GTPase Der OS=Bacillus subtilis (strain 168) GN=der PE=1 SV=1	40.8257	17	436	48.739	5.58	engA; QU35_12510	54.3	46.1
P50742	Uncharacterized protein YphB OS=Bacillus subtilis (strain 168) GN=yphB PE=4 SV=1	2.3569	1	297	32.91	6.7	seaA; QU35_12520	82.9	429.1
P50740	Isopentenyl-diphosphate delta-isomerase OS=Bacillus subtilis (strain 168) GN=fni PE=1 SV=2	33.5244	9	349	37.197	6.65	fni; QU35_12535	135.5	146.6
P50739	Spore cortex-lytic enzyme OS=Bacillus subtilis (strain 168) GN=sleB PE=1 SV=1	11.4754	3	305	33.98	9.23	sleB; QU35_12565	163.5	245.6
P50736	Uncharacterized protein YpdA OS=Bacillus subtilis (strain 168) GN=ypdA PE=4 SV=2	46.2963	12	324	36.387	6.39	ypdA; QU35_12575	149.7	154.3
P50735	Cryptic catabolic NAD-specific glutamate dehydrogenase GudB OS=Bacillus subtilis (strain 168) GN=gudB PE=1 SV=2	41.452	15	427	47.31	5.96	gudB; QU35_12580	180.1	116.5
P50734	Adapter protein MecA 2 OS=Bacillus subtilis (strain 168) GN=mecB PE=1 SV=1	5.6701	1	194	22.143	4.45	ypbH; QU35_12585	172.7	42.5
P50733	Uncharacterized protein YpbG OS=Bacillus subtilis (strain 168) GN=ypbG PE=3 SV=1	18.1467	4	259	28.542	7.08	ypbG; QU35_12590	232.7	159.9
P50732	Uncharacterized protein YpbF OS=Bacillus subtilis (strain 168) GN=ypbF PE=4 SV=1	11.5646	1	147	17.853	8.88	ypbF; QU35_12595	120.1	367
P50727	Ferredoxin OS=Bacillus subtilis (strain 168) GN=fer PE=1 SV=2	89.0244	3	82	8.864	3.9	fer; QU35_12620	83.2	263.7
P50621	Ribonucleoside-diphosphate reductase subunit beta OS=Bacillus subtilis (strain 168) GN=nrdF PE=1 SV=1	38.2979	13	329	38.354	4.96	nrdF; QU35_09565	190.1	94.5
P50620	Ribonucleoside-diphosphate reductase subunit alpha OS=Bacillus subtilis (strain 168) GN=nrdE PE=3 SV=1	41.5714	17	700	80.637	6.38	nrdE; QU35_09560	210.1	126.9
P50619	Uncharacterized protein YmaB OS=Bacillus subtilis (strain 168) GN=ymaB PE=4 SV=1	41.2621	9	206	23.373	4.78	ymaB; QU35_09570	215.7	150.2
P50618	Protein NrdI OS=Bacillus subtilis (strain 168) GN=nrdI PE=1 SV=1	6.15385	1	130	14.594	8.38	nrdI; QU35_09555	14.6	4.2
P49938	Iron(3+)-hydroxamate import ATP-binding protein FhuC OS=Bacillus subtilis (strain 168) GN=fhuC PE=3 SV=1	50.5576	9	269	29.936	6.96	fhuC; QU35_18110	231.9	97.2
P49936	Iron(3+)-hydroxamate import system permease protein FhuB OS=Bacillus subtilis (strain 168) GN=fhuB PE=3 SV=1	3.38542	1	384	40.694	9.82	fhuB	118.3	80.1
P49854	Uncharacterized protein YkkA OS=Bacillus subtilis (strain 168) GN=ykkA PE=4 SV=1	18.8571	1	175	20.481	7.11	ykkA; QU35_07290
P49852	Flavohemoprotein OS=Bacillus subtilis (strain 168) GN=hmp PE=2 SV=1	13.2832	4	399	44.701	6.15	hmp; QU35_07275	198.9	119.6
P49851	Uncharacterized acyl-CoA thioester hydrolase YkhA OS=Bacillus subtilis (strain 168) GN=ykhA PE=3 SV=2	38.9535	4	172	19.286	7.91	ykhA; QU35_07270	120	67.9
P49850	DNA mismatch repair protein MutL OS=Bacillus subtilis (strain 168) GN=mutL PE=1 SV=1	23.764	12	627	70.387	5.99	mutL; QU35_09380	204.3	103.7
P49849	DNA mismatch repair protein MutS OS=Bacillus subtilis (strain 168) GN=mutS PE=3 SV=3	23.31	16	858	97.542	5.55	mutS; QU35_09375	187.1	139.1
P49814	Malate dehydrogenase OS=Bacillus subtilis (strain 168) GN=mdh PE=1 SV=3	49.359	16	312	33.623	5.02	mdh; QU35_15815	130	145.9
P49787	Biotin carboxylase 1 OS=Bacillus subtilis (strain 168) GN=accC1 PE=3 SV=3	56.8889	20	450	49.421	4.93	accC; QU35_13305	84.5	74.6
P49786	Biotin carboxyl carrier protein of acetyl-CoA carboxylase OS=Bacillus subtilis (strain 168) GN=accB PE=3 SV=2	74.2138	6	159	17.218	4.6	accB; QU35_13310	134.5	202.4
P49785	Stage III sporulation protein AH OS=Bacillus subtilis (strain 168) GN=spoIIIAH PE=1 SV=3	59.633	12	218	23.791	4.88	spoIIIAH; QU35_13315	56.8	609.2
P49784	Stage III sporulation protein AG OS=Bacillus subtilis (strain 168) GN=spoIIIAG PE=4 SV=3	23.1441	5	229	25.533	6.83	spoIIIAG; QU35_13320	37.6	575.4
P49783	Stage III sporulation protein AF OS=Bacillus subtilis (strain 168) GN=spoIIIAF PE=4 SV=1	33.9806	5	206	23.276	5.21	spoIIIAF; QU35_13325	59.6	413.5
P49782	Stage III sporulation protein AE OS=Bacillus subtilis (strain 168) GN=spoIIIAE PE=1 SV=2	3.00752	1	399	42.893	6.2	spoIIIAE; QU35_13330
P49778	Elongation factor P OS=Bacillus subtilis (strain 168) GN=efp PE=3 SV=2	50.2703	7	185	20.455	5.12	efp; QU35_13360	187.5	150.9
P46922	Glycine betaine-binding protein OpuAC OS=Bacillus subtilis (strain 168) GN=opuAC PE=1 SV=1	40.6143	12	293	32.194	7.97	opuAC; QU35_01775	39.2	95.2
P46921	Glycine betaine transport system permease protein OpuAB OS=Bacillus subtilis (strain 168) GN=opuAB PE=1 SV=1	7.0922	1	282	30.228	9.48	opuAB; QU35_01770	174.2	432
P46920	Glycine betaine transport ATP-binding protein OpuAA OS=Bacillus subtilis (strain 168) GN=opuAA PE=1 SV=3	42.3445	16	418	46.439	5.43	opuAA; QU35_01765	91.8	211.3
P46919	Glycerol-3-phosphate dehydrogenase [NAD(P)+] OS=Bacillus subtilis (strain 168) GN=gpsA PE=3 SV=2	46.6667	13	345	37.413	6.7	gpsA; QU35_12505	181.5	122.6
P46918	Minor teichoic acid biosynthesis protein GgaB OS=Bacillus subtilis (strain 168) GN=ggaB PE=3 SV=1	9.33333	8	900	107.087	9.17	ggaB; QU35_19330	174.5	143.3
P46915	Spore coat protein SA OS=Bacillus subtilis (strain 168) GN=cotSA PE=1 SV=1	13.5279	6	377	42.885	7.94	cotSA; QU35_16720	89.3	304.7
P46914	Spore coat protein S OS=Bacillus subtilis (strain 168) GN=cotS PE=1 SV=1	17.6638	5	351	41.058	7.09	cotS; QU35_16715	118.9	426.8
P46913	Menaquinol-cytochrome c reductase cytochrome b/c subunit OS=Bacillus subtilis (strain 168) GN=qcrC PE=3 SV=1	13.3333	4	255	28.144	7.43	qcrC; QU35_12355	143.3	231.4
P46912	Menaquinol-cytochrome c reductase cytochrome b subunit OS=Bacillus subtilis (strain 168) GN=qcrB PE=1 SV=1	18.3036	4	224	25.471	7.72	qcrB; QU35_12360	119.4	223.6
P46911	Menaquinol-cytochrome c reductase iron-sulfur subunit OS=Bacillus subtilis (strain 168) GN=qcrA PE=3 SV=1	43.7126	7	167	18.724	6.54	qcrA; QU35_12365	130.4	320.2
P46908	Anaerobic regulatory protein OS=Bacillus subtilis (strain 168) GN=fnr PE=2 SV=1	9.66387	2	238	27.2	6.42	fnr; QU35_20185	266.4	184.9
P46906	Arginine--tRNA ligase OS=Bacillus subtilis (strain 168) GN=argS PE=3 SV=2	68.1655	36	556	62.684	5.41	argS; QU35_20195	165.5	224.5
P46905	Uncharacterized oxidoreductase YccK OS=Bacillus subtilis (strain 168) GN=yccK PE=3 SV=2	36.7742	11	310	34.779	5.34	yccK; QU35_01660	142.9	262.4
P46904	ABC transporter permease protein NatB OS=Bacillus subtilis (strain 168) GN=natB PE=1 SV=2	14.7668	6	386	42.765	5.72	natB; QU35_01655	190.1	142.3
P46903	ABC transporter ATP-binding protein NatA OS=Bacillus subtilis (strain 168) GN=natA PE=1 SV=1	28.8618	6	246	27.861	8.66	natA; QU35_01650	193	130
P46899	50S ribosomal protein L18 OS=Bacillus subtilis (strain 168) GN=rplR PE=1 SV=1	65	7	120	12.961	10.11	rplR; QU35_00815	187	99.8
P46898	50S ribosomal protein L6 OS=Bacillus subtilis (strain 168) GN=rplF PE=1 SV=2	70.9497	14	179	19.497	9.5	rplF; QU35_00810	97	58.1
P46354	Purine nucleoside phosphorylase 1 OS=Bacillus subtilis (strain 168) GN=punA PE=1 SV=1	51.2915	9	271	29.108	5.15	pupG; QU35_12850	110.1	90.1
P46353	Phosphopentomutase OS=Bacillus subtilis (strain 168) GN=drm PE=3 SV=3	40.6091	20	394	43.991	5.26	drm; QU35_12855	94.5	84.7
P46352	Tyrosine recombinase XerD OS=Bacillus subtilis (strain 168) GN=xerD PE=3 SV=3	10.8108	3	296	33.973	9.67	xerD; QU35_12860	11.6	7.2
P46349	GABA permease OS=Bacillus subtilis (strain 168) GN=gabP PE=2 SV=3	3.19829	1	469	51.051	9.19	gabP; QU35_03645	95.2	421.6
P46348	Uncharacterized transporter YeaB OS=Bacillus subtilis (strain 168) GN=yeaB PE=3 SV=2	2.41379	1	290	31.765	6.07	yeaB; QU35_03655	46.6	252.2
P46347	Endoribonuclease YbeY OS=Bacillus subtilis (strain 168) GN=ybeY PE=3 SV=3	43.949	8	157	17.748	4.42	yqfG; QU35_13805	153	169
P46344	Uncharacterized protein YqfF OS=Bacillus subtilis (strain 168) GN=yqfF PE=4 SV=2	30.0985	19	711	79.117	7.81	yqfF	117.8	252.3
P46343	PhoH-like protein OS=Bacillus subtilis (strain 168) GN=phoH PE=3 SV=3	54.232	14	319	35.519	6.58	phoH; QU35_13820	49.9	37.2
P46342	Phosphate import ATP-binding protein PstB 1 OS=Bacillus subtilis (strain 168) GN=pstB1 PE=3 SV=1	38.0769	9	260	29.18	7.87	pstBB; QU35_13620	9	19.2
P46341	Phosphate import ATP-binding protein PstB 2 OS=Bacillus subtilis (strain 168) GN=pstB2 PE=3 SV=1	10.7807	2	269	29.984	7.97	pstBA; QU35_13625	29.9	38.9
P46340	Probable ABC transporter permease protein YqgI OS=Bacillus subtilis (strain 168) GN=yqgI PE=3 SV=2	3.40136	1	294	31.416	9.07	pstA; QU35_13630
P46338	Phosphate-binding protein PstS OS=Bacillus subtilis (strain 168) GN=pstS PE=3 SV=1	45.6667	10	300	31.664	5.17	pstS; QU35_13640	108.7	212.9
P46337	HTH-type transcriptional regulator IolR OS=Bacillus subtilis (strain 168) GN=iolR PE=3 SV=1	61.753	11	251	28.388	6.8	iolR; QU35_21460	240.6	126.3
P46336	Protein IolS OS=Bacillus subtilis (strain 168) GN=iolS PE=1 SV=1	61.6129	23	310	35.146	5.74	iolS; QU35_21465	135.2	88.6
P46334	Uncharacterized protein YxcD OS=Bacillus subtilis (strain 168) GN=yxcD PE=4 SV=1	5.88235	1	102	11.844	4.41	yxcD; QU35_21475	137.9	62.9
P46333	Probable metabolite transport protein CsbC OS=Bacillus subtilis (strain 168) GN=csbC PE=1 SV=3	4.33839	2	461	50.107	9.6	csbC; QU35_21480	102.5	263.4
P46331	Uncharacterized oxidoreductase YxbG OS=Bacillus subtilis (strain 168) GN=yxbG PE=3 SV=2	28.5714	5	273	29.415	4.83	yxbG; QU35_21495	79.5	116.8
P46330	Uncharacterized HTH-type transcriptional regulator YxbF OS=Bacillus subtilis (strain 168) GN=yxbF PE=3 SV=1	2.36842	1	380	44.255	7.34	yxbF; QU35_21500	142.9	142.9
P46329	Probable aldehyde dehydrogenase AldX OS=Bacillus subtilis (strain 168) GN=aldX PE=3 SV=2	9.88764	3	445	49.54	5.14	aldX; QU35_21505	184	96.5
P46328	Uncharacterized protein YxbD OS=Bacillus subtilis (strain 168) GN=yxbD PE=3 SV=2	35.2201	5	159	18.074	5.1	yxbD	93.1	221.5
P46327	Uncharacterized protein YxbC OS=Bacillus subtilis (strain 168) GN=yxbC PE=1 SV=1	42.4242	10	330	37.435	4.86	yxbC; QU35_21515	70.2	337.2
P46326	Uncharacterized protein YxbB OS=Bacillus subtilis (strain 168) GN=yxbB PE=3 SV=1	25	4	244	28.204	4.86	yxbB; QU35_21520	102.2	432.3
P46325	Uncharacterized protein YxbA OS=Bacillus subtilis (strain 168) GN=yxbA PE=4 SV=1	48.3146	3	89	10.139	4.74	aslA; QU35_21525	52.2	475.1
P46324	Uncharacterized ABC transporter permease YvrN OS=Bacillus subtilis (strain 168) GN=yvrN PE=3 SV=3	4.88998	1	409	44.315	5	yvrN; QU35_18095	285.7	193.1
P46323	Putative competence-damage inducible protein OS=Bacillus subtilis (strain 168) GN=cinA PE=3 SV=3	37.5	14	416	45.509	5.64	cinA; QU35_09320	151.2	210.7
P46322	CDP-diacylglycerol--glycerol-3-phosphate 3-phosphatidyltransferase OS=Bacillus subtilis (strain 168) GN=pgsA PE=3 SV=3	5.18135	2	193	21.325	5.94	pgsA; QU35_09315	133.8	85.9
P46321	Probable licABCH operon regulator OS=Bacillus subtilis (strain 168) GN=licR PE=1 SV=1	16.5367	10	641	73.268	6.55	licR; QU35_20855	40.2	50.4
P46320	Probable 6-phospho-beta-glucosidase OS=Bacillus subtilis (strain 168) GN=licH PE=2 SV=1	59.0498	24	442	48.68	5.49	licH; QU35_20835	155.3	63.1
P46319	Lichenan-specific phosphotransferase enzyme IIA component OS=Bacillus subtilis (strain 168) GN=licA PE=2 SV=1	46.3636	5	110	12.177	4.87	licA; QU35_20840	260.8	46.7
P46318	Lichenan-specific phosphotransferase enzyme IIB component OS=Bacillus subtilis (strain 168) GN=licB PE=1 SV=1	55.8824	5	102	10.948	6.77	licB; QU35_20850	233.7	87.2
P46317	Lichenan permease IIC component OS=Bacillus subtilis (strain 168) GN=licC PE=2 SV=1	4.86726	2	452	48.502	8.44	licC; QU35_20845	157.3	50.3
P46208	Chaperone protein HtpG OS=Bacillus subtilis (strain 168) GN=htpG PE=3 SV=1	65.1757	47	626	72.212	4.97	htpG; QU35_21485	113.4	142.1
P45949	Arsenical resistance operon repressor OS=Bacillus subtilis (strain 168) GN=arsR PE=1 SV=1	24.7619	2	105	12.279	5.15	arsR; QU35_14065	120.9	122.3
P45947	Protein ArsC OS=Bacillus subtilis (strain 168) GN=arsC PE=1 SV=1	30.9353	4	139	15.586	5.07	arsC; QU35_14050	204	168.3
P45945	Uncharacterized protein YqcK OS=Bacillus subtilis (strain 168) GN=yqcK PE=4 SV=2	17.8082	2	146	16.679	5.35	yqcK; QU35_14060	212.1	109.1
P45944	Uncharacterized protein YqcI OS=Bacillus subtilis (strain 168) GN=yqcI PE=3 SV=2	12.2047	2	254	30.085	5.59	yqcI	248.2	61.6
P45943	Response regulator aspartate phosphatase E OS=Bacillus subtilis (strain 168) GN=rapE PE=3 SV=2	32.8	14	375	44.607	7.37	rapE; QU35_14075	51.2	374.9
P45942	Ribonuclease YqcG OS=Bacillus subtilis (strain 168) GN=yqcG PE=1 SV=1	33.71	15	531	59.632	8.53	yqcG; QU35_14090	37.5	80
P45941	Antitoxin YqcF OS=Bacillus subtilis (strain 168) GN=yqcF PE=1 SV=1	23.9583	5	192	21.463	4.59	yqcF; QU35_14095	194.4	236.4
P45929	Uncharacterized protein YqbM OS=Bacillus subtilis (strain 168) GN=yqbM PE=4 SV=3	13.6054	2	147	16.271	4.88	yqbM; QU35_14200	121.7	74
P45921	Uncharacterized protein YqbE OS=Bacillus subtilis (strain 168) GN=yqbE PE=4 SV=2	16.3987	3	311	34.504	5.39	yqbE; QU35_14240	1.1	1.5
P45919	Uncharacterized protein YqbC OS=Bacillus subtilis (strain 168) GN=yqbC PE=4 SV=1	29.0323	6	217	25.236	5.5	yqbC; QU35_14250	103.9	367.4
P45914	Uncharacterized protein YqaR OS=Bacillus subtilis (strain 168) GN=yqaR PE=4 SV=2	33.7662	5	154	18.101	5.59	yqaR; QU35_14275	70.5	244.6
P45913	Uncharacterized protein YqaP OS=Bacillus subtilis (strain 168) GN=yqaP PE=4 SV=1	62.1359	16	309	34.759	5.08	yqaP; QU35_14285	56.7	45
P45902	Uncharacterized HTH-type transcriptional regulator YqaE OS=Bacillus subtilis (strain 168) GN=yqaE PE=3 SV=1	25	4	116	13.303	5.71	yqaE; QU35_14355	77.9	68.9
P45900	Uncharacterized protein YqaC OS=Bacillus subtilis (strain 168) GN=yqaC PE=3 SV=1	14.6067	2	178	20.69	7.49	yqaC; QU35_14365	111.8	346.1
P45873	Release factor glutamine methyltransferase OS=Bacillus subtilis (strain 168) GN=prmC PE=3 SV=1	36.4583	9	288	32.363	5.16	prmC; QU35_20025	169.8	131.2
P45872	Peptide chain release factor 1 OS=Bacillus subtilis (strain 168) GN=prfA PE=3 SV=1	59.5506	21	356	40.208	5.1	prfA; QU35_20030	191.8	129.3
P45871	Uncharacterized protein YwkD OS=Bacillus subtilis (strain 168) GN=ywkD PE=4 SV=1	8.59375	1	128	14.824	5.78	ywkD	23.2	22.5
P45870	Chromosome-anchoring protein RacA OS=Bacillus subtilis (strain 168) GN=racA PE=1 SV=1	29.3478	5	184	21.057	9.07	racA; QU35_20040	85.4	318.8
P45869	Uncharacterized transporter YwkB OS=Bacillus subtilis (strain 168) GN=ywkB PE=3 SV=1	5.95611	2	319	33.62	7.37	ywkB; QU35_20045
P45868	Probable NAD-dependent malic enzyme 2 OS=Bacillus subtilis (strain 168) GN=maeA PE=1 SV=1	16.6667	7	582	64.063	5.19	ywkA	221	120.6
P45867	Acyl-CoA dehydrogenase OS=Bacillus subtilis (strain 168) GN=acdA PE=2 SV=1	29.8153	9	379	41.42	5.22	acdA; QU35_20115	12	33
P45866	Uncharacterized protein FadF OS=Bacillus subtilis (strain 168) GN=fadF PE=2 SV=1	4.68085	3	705	79.135	6.98	fadF; QU35_20120	132.6	287.1
P45862	Uncharacterized protein YwjB OS=Bacillus subtilis (strain 168) GN=ywjB PE=4 SV=1	27.5862	3	174	19.57	4.86	ywjB; QU35_20140	126.6	172.3
P45861	Uncharacterized ABC transporter ATP-binding protein YwjA OS=Bacillus subtilis (strain 168) GN=ywjA PE=3 SV=1	17.2174	8	575	64.521	6.61	ywjA; QU35_20145	26.4	22.8
P45860	Probable cardiolipin synthase YwiE OS=Bacillus subtilis (strain 168) GN=ywiE PE=2 SV=1	2.2	1	500	58.21	8.28	ywiE; QU35_20150
P45859	2-methylcitrate dehydratase OS=Bacillus subtilis (strain 168) GN=prpD PE=2 SV=3	33.2627	13	472	52.845	6.58	prpD	80.5	377.5
P45858	2-methylcitrate synthase OS=Bacillus subtilis (strain 168) GN=mmgD PE=1 SV=1	44.3548	14	372	42.079	6.67	mmgD; QU35_13190	88.5	477.7
P45857	Acyl-CoA dehydrogenase OS=Bacillus subtilis (strain 168) GN=mmgC PE=2 SV=3	18.7335	6	379	40.915	8.4	mmgC; QU35_13195	72.4	464.1
P45856	Probable 3-hydroxybutyryl-CoA dehydrogenase OS=Bacillus subtilis (strain 168) GN=mmgB PE=2 SV=1	26.8293	4	287	31.373	6.16	mmgB; QU35_13200	80.4	403.9
P45855	Acetyl-CoA acetyltransferase OS=Bacillus subtilis (strain 168) GN=mmgA PE=2 SV=2	41.7303	11	393	41.153	6.34	mmgA; QU35_13205	70.3	430.2
P45745	Dimodular nonribosomal peptide synthase OS=Bacillus subtilis (strain 168) GN=dhbF PE=1 SV=4	34.651	66	2378	263.604	5.05	dhbF; QU35_17390	88.6	141.1
P45744	Isochorismate synthase DhbC OS=Bacillus subtilis (strain 168) GN=dhbC PE=1 SV=2	68.3417	19	398	43.409	5.49	dhbC; QU35_17405	226.9	114.8
P45743	Isochorismatase OS=Bacillus subtilis (strain 168) GN=dhbB PE=1 SV=1	68.5897	21	312	35.085	4.75	dhbB; QU35_17395	159.9	201.5
P45742	Stress response UPF0229 protein YhbH OS=Bacillus subtilis (strain 168) GN=yhbH PE=2 SV=2	47.1939	18	392	45.304	6.55	yhbH; QU35_05130	70.7	499
P45740	Phosphomethylpyrimidine synthase OS=Bacillus subtilis (strain 168) GN=thiC PE=1 SV=3	10.1695	5	590	65.89	5.67	thiC; QU35_05025	130	179.5
P45711	Uncharacterized protein YneK OS=Bacillus subtilis (strain 168) GN=yneK PE=4 SV=2	33.8028	5	142	16.978	9.26	yneK; QU35_09885	129.5	208.5
P45710	Protein CcdC OS=Bacillus subtilis (strain 168) GN=ccdC PE=4 SV=1	12.5	2	160	18.114	10.05	QU35_09880	147.9	84.4
P45709	Protein CcdB OS=Bacillus subtilis (strain 168) GN=ccdB PE=3 SV=1	53.3333	5	120	13.527	7.2	yneI; QU35_09875	152.6	72.1
P45708	UPF0154 protein YneF OS=Bacillus subtilis (strain 168) GN=yneF PE=3 SV=1	33.3333	4	72	8.293	10.58	yneF; QU35_09860	131.3	224.3
P45707	Sporulation inhibitor of replication protein SirA OS=Bacillus subtilis (strain 168) GN=sirA PE=1 SV=1	20.2703	3	148	18.13	7.62	yneE; QU35_09855	155.5	386.3
P45694	Transketolase OS=Bacillus subtilis (strain 168) GN=tkt PE=3 SV=2	64.7676	46	667	72.299	5.08	tkt; QU35_09850	122.7	103.4
P45693	Stage V sporulation protein S OS=Bacillus subtilis (strain 168) GN=spoVS PE=1 SV=1	40.6977	4	86	8.791	6.62	spoVS; QU35_09345	34.5	27.9
P45453	Competence pheromone OS=Bacillus subtilis (strain 168) GN=comX PE=1 SV=1	23.6364	1	55	6.514	4.72	comX; QU35_17265	142.2	45.5
P42982	N-acetyl-alpha-D-glucosaminyl L-malate synthase OS=Bacillus subtilis (strain 168) GN=bshA PE=1 SV=2	29.7082	8	377	41.952	6.61	ypjH; QU35_12315	131	117.3
P42981	N-acetyl-alpha-D-glucosaminyl L-malate deacetylase 1 OS=Bacillus subtilis (strain 168) GN=bshB1 PE=3 SV=2	18.6441	5	236	26.247	6.65	ypjG; QU35_12320	202.3	186.5
P42980	Methylglyoxal synthase OS=Bacillus subtilis (strain 168) GN=mgsA PE=3 SV=1	39.4161	6	137	15.119	5.27	mgsA; QU35_12325	190.2	151.2
P42979	Uncharacterized protein YpjD OS=Bacillus subtilis (strain 168) GN=ypjD PE=1 SV=1	12.6126	2	111	12.962	5.25	ypjD; QU35_12335	169.4	61.7
P42978	UPF0750 membrane protein YpjC OS=Bacillus subtilis (strain 168) GN=ypjC PE=3 SV=2	11.0345	3	290	31.94	7.11	ypjC; QU35_12340	136	201.3
P42977	CCA-adding enzyme OS=Bacillus subtilis (strain 168) GN=cca PE=3 SV=2	16.1209	7	397	45.424	8.02	cca; QU35_12310	28.3	29.7
P42976	4-hydroxy-tetrahydrodipicolinate reductase OS=Bacillus subtilis (strain 168) GN=dapB PE=3 SV=2	42.3221	9	267	29.469	5.39	dapB; QU35_12330	166	89.5
P42974	NADH dehydrogenase OS=Bacillus subtilis (strain 168) GN=ahpF PE=1 SV=2	47.5442	29	509	54.84	5	ahpF; QU35_21630	81.3	40.1
P42973	Aryl-phospho-beta-D-glucosidase BglA OS=Bacillus subtilis (strain 168) GN=bglA PE=1 SV=1	30.6889	14	479	54.807	4.96	bglA; QU35_21635	137.7	126.5
P42972	Uncharacterized oxidoreductase YcsN OS=Bacillus subtilis (strain 168) GN=ycsN PE=3 SV=1	35.6667	12	300	34.118	5.63	ycsN; QU35_02395	161.8	211.3
P42971	Penicillin-binding protein 3 OS=Bacillus subtilis (strain 168) GN=pbpC PE=3 SV=1	40.5689	33	668	74.36	6.64	pbpC; QU35_02390	182.7	164.5
P42969	Spore germination lipase LipC OS=Bacillus subtilis (strain 168) GN=lipC PE=2 SV=1	11.2676	2	213	23.591	6.29	lipC; QU35_02375
P42968	HTH-type transcriptional regulator KipR OS=Bacillus subtilis (strain 168) GN=kipR PE=2 SV=4	16.8	4	250	27.728	5.73	kipR; QU35_02370	6.5	11.1
P42966	UPF0317 protein YcsI OS=Bacillus subtilis (strain 168) GN=ycsI PE=3 SV=4	22.9572	3	257	27.776	6	ycsI	108.3	170
P42964	Uncharacterized membrane protein YcsG OS=Bacillus subtilis (strain 168) GN=ycsG PE=3 SV=4	3.9604	2	404	42.107	9.82	ycsG; QU35_02350	62.5	67
P42963	UPF0271 protein YcsF OS=Bacillus subtilis (strain 168) GN=ycsF PE=3 SV=4	38.5214	7	257	27.465	5.97	ycsF; QU35_02345	11.8	18.4
P42962	Putative phosphatase YcsE OS=Bacillus subtilis (strain 168) GN=ycsE PE=3 SV=2	59.0361	14	249	28.168	4.79	ycsE; QU35_02340	163.9	146.2
P42961	Uncharacterized protein YcsD OS=Bacillus subtilis (strain 168) GN=ycsD PE=3 SV=2	40.7692	3	130	14.237	4.97	ycsD; QU35_02330	178.6	123.7
P42959	Signal peptidase I U OS=Bacillus subtilis (strain 168) GN=sipU PE=1 SV=1	8.55615	1	187	21.169	9.44	sipU; QU35_02315	173.6	174.5
P42958	Probable tartrate dehydrogenase/decarboxylase OS=Bacillus subtilis (strain 168) GN=ycsA PE=3 SV=4	22.3164	7	354	38.703	5.43	ycsA	175.1	167.9
P42957	Mannitol-1-phosphate 5-dehydrogenase OS=Bacillus subtilis (strain 168) GN=mtlD PE=3 SV=2	68.0965	19	373	41.092	6.04	mtlD; QU35_02305	45.4	33.9
P42956	PTS system mannitol-specific EIICB component OS=Bacillus subtilis (strain 168) GN=mtlA PE=3 SV=4	28.4519	9	478	50.153	8.79	mtlA; QU35_02295	160.5	160.3
P42955	Uncharacterized protein YslB OS=Bacillus subtilis (strain 168) GN=yslB PE=1 SV=1	27.027	3	148	17.276	4.92	yslB; QU35_15480	258.4	85.9
P42954	Teichoic acids export ATP-binding protein TagH OS=Bacillus subtilis (strain 168) GN=tagH PE=1 SV=1	24.2884	11	527	59.206	9.09	tagH; QU35_19350	118	161.5
P42953	Teichoic acid translocation permease protein TagG OS=Bacillus subtilis (strain 168) GN=tagG PE=1 SV=1	11.2727	3	275	32.163	9.35	tagG; QU35_19355	156.6	119.8
P42924	50S ribosomal protein L23 OS=Bacillus subtilis (strain 168) GN=rplW PE=1 SV=2	47.3684	8	95	10.949	9.85	rplW; QU35_00745	66.5	18.9
P42923	50S ribosomal protein L10 OS=Bacillus subtilis (strain 168) GN=rplJ PE=1 SV=4	64.4578	13	166	18.068	5.44	rplJ; QU35_00675	109.7	46.1
P42921	50S ribosomal protein L4 OS=Bacillus subtilis (strain 168) GN=rplD PE=1 SV=1	40.0966	7	207	22.377	10.02	rplD; QU35_00740	55.1	37.2
P42920	50S ribosomal protein L3 OS=Bacillus subtilis (strain 168) GN=rplC PE=1 SV=2	58.8517	18	209	22.669	9.83	rplC; QU35_00735	41.9	24.2
P42919	50S ribosomal protein L2 OS=Bacillus subtilis (strain 168) GN=rplB PE=1 SV=3	66.787	22	277	30.255	10.62	rplB; QU35_00750	173.1	138
P42437	Uroporphyrinogen-III C-methyltransferase OS=Bacillus subtilis (strain 168) GN=nasF PE=2 SV=1	11.8012	5	483	53.835	6.99	nasF	181.9	72.6
P42436	Assimilatory nitrite reductase [NAD(P)H] small subunit OS=Bacillus subtilis (strain 168) GN=nasE PE=2 SV=1	9.43396	1	106	11.887	5.08	nasE; QU35_01925
P42435	Nitrite reductase [NAD(P)H] OS=Bacillus subtilis (strain 168) GN=nasD PE=2 SV=1	2.23602	1	805	88.376	5.25	nasD; QU35_01930	161.3	121.7
P42434	Assimilatory nitrate reductase catalytic subunit OS=Bacillus subtilis (strain 168) GN=nasC PE=2 SV=3	1.69014	1	710	78.572	7.15	nasC; QU35_01935	257.7	100.8
P42430	Uncharacterized protein YkyB OS=Bacillus subtilis (strain 168) GN=ykyB PE=4 SV=2	16.2338	3	154	17.884	9.8	ykyB; QU35_07825	152.3	157.6
P42425	Lon protease 2 OS=Bacillus subtilis (strain 168) GN=lon2 PE=2 SV=2	29.8913	12	552	60.391	6.73	lonB; QU35_15340	61.1	517.6
P42422	Sensor histidine kinase YxdK OS=Bacillus subtilis (strain 168) GN=yxdK PE=3 SV=1	9.23077	2	325	37.965	6.7	yxdK; QU35_21400	629.3	156.3
P42421	Transcriptional regulatory protein YxdJ OS=Bacillus subtilis (strain 168) GN=yxdJ PE=3 SV=1	14.4105	5	229	26.584	5.22	yxdJ; QU35_21405	166.6	140.6
P42420	6-phospho-5-dehydro-2-deoxy-D-gluconate aldolase OS=Bacillus subtilis (strain 168) GN=iolJ PE=1 SV=1	53.1034	12	290	31.352	5.15	iolJ; QU35_21410	272	77
P42419	Inosose isomerase OS=Bacillus subtilis (strain 168) GN=iolI PE=1 SV=1	39.2086	12	278	31.636	4.97	iolI; QU35_21415	145	89.3
P42418	Protein IolH OS=Bacillus subtilis (strain 168) GN=iolH PE=4 SV=1	44.6367	13	289	33.503	5.33	iolH; QU35_21420	239.9	184.1
P42416	Inosose dehydratase OS=Bacillus subtilis (strain 168) GN=iolE PE=1 SV=1	42.0875	9	297	33.567	5.58	iolE; QU35_21435	240.7	149.2
P42415	3D-(3,5/4)-trihydroxycyclohexane-1,2-dione hydrolase OS=Bacillus subtilis (strain 168) GN=iolD PE=1 SV=2	52.9042	29	637	70.336	5.44	iolD; QU35_21440	98.6	61.4
P42414	5-dehydro-2-deoxygluconokinase OS=Bacillus subtilis (strain 168) GN=iolC PE=1 SV=1	39.0769	11	325	35.61	5.07	iolC; QU35_21445	234.7	156.1
P42413	5-deoxy-glucuronate isomerase OS=Bacillus subtilis (strain 168) GN=iolB PE=1 SV=2	47.2325	13	271	30.687	5.07	iolB; QU35_21450	228.2	157.6
P42412	Methylmalonate semialdehyde dehydrogenase [acylating] OS=Bacillus subtilis (strain 168) GN=iolA PE=1 SV=1	52.9774	22	487	53.419	5.43	mmsA; QU35_21455	260.1	146.3
P42411	Serine/threonine-protein kinase RsbT OS=Bacillus subtilis (strain 168) GN=rsbT PE=1 SV=1	89.4737	13	133	14.34	6.76	rsbT; QU35_02680	169.3	99.3
P42410	RsbT antagonist protein RsbS OS=Bacillus subtilis (strain 168) GN=rsbS PE=1 SV=1	8.26446	1	121	13.302	4.46	rsbS; QU35_02675	136	108.6
P42409	RsbT co-antagonist protein RsbRA OS=Bacillus subtilis (strain 168) GN=rsbRA PE=1 SV=1	24.8175	7	274	31.03	5	rsbRA	87.7	66.8
P42408	Uncharacterized protein YteA OS=Bacillus subtilis (strain 168) GN=yteA PE=3 SV=3	12.1339	2	239	27.694	4.35	yteA; QU35_16685	218.7	162.4
P42407	Putative UTP--glucose-1-phosphate uridylyltransferase OS=Bacillus subtilis (strain 168) GN=ytdA PE=3 SV=1	3.30882	1	272	30.164	6.35	ytdA; QU35_16690
P42406	HTH-type transcriptional activator HxlR OS=Bacillus subtilis (strain 168) GN=hxlR PE=1 SV=3	7.5	1	120	14.094	6.32	hxlR; QU35_02025
P42405	3-hexulose-6-phosphate synthase OS=Bacillus subtilis (strain 168) GN=hxlA PE=1 SV=2	28.5714	5	210	22.558	4.87	hxlA; QU35_02020	130.5	63.2
P42403	Aryl-phospho-beta-D-glucosidase BglC OS=Bacillus subtilis (strain 168) GN=bglC PE=1 SV=1	15.0943	6	477	55.105	6	bglC; QU35_01995	155.2	174.4
P42402	Uncharacterized protein YckD OS=Bacillus subtilis (strain 168) GN=yckD PE=3 SV=1	25.4545	3	110	12.782	9.63	yckD; QU35_01990	119.2	401
P42400	Probable ABC transporter extracellular-binding protein YckB OS=Bacillus subtilis (strain 168) GN=yckB PE=1 SV=2	46.6899	12	287	31.7	8.31	yckB	193.3	128.9
P42319	Uncharacterized protein YxjH OS=Bacillus subtilis (strain 168) GN=yxjH PE=4 SV=4	36.87	11	377	42.647	5.33	yxjH; QU35_21035	156.7	214.8
P42318	Uncharacterized protein YxjG OS=Bacillus subtilis (strain 168) GN=yxjG PE=4 SV=3	61.1111	20	378	43.138	5.33	yxjG; QU35_21040	135.5	262.7
P42317	Uncharacterized oxidoreductase YxjF OS=Bacillus subtilis (strain 168) GN=yxjF PE=3 SV=2	46.3035	8	257	27.495	7.43	yxjF; QU35_21045	79.4	445.1
P42316	Probable succinyl-CoA:3-ketoacid coenzyme A transferase subunit B OS=Bacillus subtilis (strain 168) GN=scoB PE=1 SV=1	23.6111	4	216	23.316	5.19	scoB; QU35_21050	86.5	495.9
P42315	Probable succinyl-CoA:3-ketoacid coenzyme A transferase subunit A OS=Bacillus subtilis (strain 168) GN=scoA PE=1 SV=1	28.1513	7	238	25.383	7.03	scoA; QU35_21055	104.5	373.6
P42312	Purine nucleoside transport protein NupG OS=Bacillus subtilis (strain 168) GN=nupG PE=1 SV=2	5.03778	2	397	43.69	7.85	yxjA; QU35_21075	113	123.7
P42310	Uncharacterized protein YxiS OS=Bacillus subtilis (strain 168) GN=yxiS PE=4 SV=2	9.375	1	96	11.093	4.91	yxiS; QU35_21090	329.9	143.6
P42305	ATP-dependent RNA helicase DbpA OS=Bacillus subtilis (strain 168) GN=dbpA PE=1 SV=2	23.382	10	479	54.014	7.83	deaD; QU35_21125	197.9	94.1
P42299	Uncharacterized protein YxiG OS=Bacillus subtilis (strain 168) GN=yxiG PE=4 SV=1	10.1449	1	138	16.218	4.48	yxiG; QU35_21165	95.3	62.9
P42298	Uncharacterized protein YxiF OS=Bacillus subtilis (strain 168) GN=yxiF PE=4 SV=1	4.48718	1	156	18.098	5.38	yxiF; QU35_21175	113.7	49.5
P42297	Universal stress protein YxiE OS=Bacillus subtilis (strain 168) GN=yxiE PE=3 SV=1	56.0811	7	148	15.932	6.8	yxiE; QU35_21195	183.1	186.7
P42296	Ribonuclease YxiD OS=Bacillus subtilis (strain 168) GN=yxiD PE=1 SV=2	10.0176	6	569	64.286	9	yxiD; QU35_21220	133	378.3
P42295	Uncharacterized protein YxiC OS=Bacillus subtilis (strain 168) GN=yxiC PE=4 SV=1	21.3483	2	89	9.794	7.5	yxiC; QU35_21225	158.4	389.4
P42253	Uncharacterized aminotransferase YcbU OS=Bacillus subtilis (strain 168) GN=ycbU PE=3 SV=3	8.64865	3	370	40.708	6.93	ycbU; QU35_01605	139.4	356.8
P42250	Uncharacterized protein YcbR OS=Bacillus subtilis (strain 168) GN=ycbR PE=3 SV=2	10.6996	2	243	27.863	5.85	ycbR; QU35_01575	154	144.6
P42249	Cell wall hydrolase CwlJ OS=Bacillus subtilis (strain 168) GN=cwlJ PE=1 SV=2	24.6479	3	142	16.452	9.45	cwlJ; QU35_01570	175	413
P42246	Uncharacterized ABC transporter ATP-binding protein YcbN OS=Bacillus subtilis (strain 168) GN=ycbN PE=3 SV=4	10.7492	3	307	34.481	6.18	ycbN; QU35_01550	141.3	87.3
P42244	Uncharacterized transcriptional regulatory protein YcbL OS=Bacillus subtilis (strain 168) GN=ycbL PE=3 SV=3	15.0442	3	226	25.81	5.26	ycbL	226.4	188.1
P42242	Uncharacterized protein YcbJ OS=Bacillus subtilis (strain 168) GN=ycbJ PE=3 SV=2	55.8824	13	306	34.459	4.91	ycbJ; QU35_01525	139.5	133.2
P42240	Probable galactarate dehydratase (L-threo-forming) OS=Bacillus subtilis (strain 168) GN=garD PE=3 SV=3	26.0784	10	510	54.759	5.87	garD; QU35_01520	46.4	43.4
P42239	Uncharacterized HTH-type transcriptional regulator YcbG OS=Bacillus subtilis (strain 168) GN=ycbG PE=3 SV=2	20.6009	4	233	26.566	6.62	ycbG; QU35_01515	216.3	90.3
P42238	Probable glucarate dehydratase OS=Bacillus subtilis (strain 168) GN=gudD PE=3 SV=2	30.5495	9	455	50.717	6.01	gudD; QU35_01510	128.6	240.3
P42236	Probable aldehyde dehydrogenase YcbD OS=Bacillus subtilis (strain 168) GN=ycbD PE=3 SV=1	20.6967	8	488	52.382	5.06	ycbD; QU35_01500	200.4	158.4
P42235	Probable 5-dehydro-4-deoxyglucarate dehydratase OS=Bacillus subtilis (strain 168) GN=ycbC PE=3 SV=2	17.5325	4	308	34.019	5.91	ycbC; QU35_01495	165.6	139.7
P42234	Catalase-2 OS=Bacillus subtilis (strain 168) GN=katE PE=3 SV=2	29.3003	21	686	77.432	6.3	katE; QU35_21095	12.6	36.6
P42199	L-cystine-binding protein TcyA OS=Bacillus subtilis (strain 168) GN=tcyA PE=1 SV=3	70.1493	26	268	29.496	8.59	tcyA; QU35_02095	205.9	161.2
P42182	GTPase Era OS=Bacillus subtilis (strain 168) GN=era PE=1 SV=1	46.8439	12	301	34.053	8.19	era; QU35_13790	121.1	130.2
P42176	Nitrate reductase beta chain OS=Bacillus subtilis (strain 168) GN=narH PE=3 SV=1	1.64271	1	487	55.436	5.43	narH; QU35_20165	173.9	220.4
P42113	Asparagine synthetase [glutamine-hydrolyzing] 2 OS=Bacillus subtilis (strain 168) GN=asnH PE=1 SV=2	27.7108	16	747	85.878	5.96	asnH; QU35_21535	59	458.5
P42112	Uncharacterized MFS-type transporter YxaM OS=Bacillus subtilis (strain 168) GN=yxaM PE=3 SV=3	1.75439	1	399	44.691	8.28	yxaM; QU35_21540	82.6	386.6
P42108	Uncharacterized protein YxaI OS=Bacillus subtilis (strain 168) GN=yxaI PE=4 SV=1	5.29801	1	151	16.935	9.26	yxaI; QU35_21555	137.5	50.4
P42106	Quercetin 2,3-dioxygenase OS=Bacillus subtilis (strain 168) GN=qdoI PE=1 SV=2	14.5401	4	337	37.576	5.69	qodI; QU35_21565	192.2	81.2
P42105	Uncharacterized HTH-type transcriptional regulator YxaF OS=Bacillus subtilis (strain 168) GN=yxaF PE=1 SV=2	6.80628	1	191	21.066	6.55	yxaF; QU35_21570	143.3	52.6
P42103	Uncharacterized HTH-type transcriptional regulator YxaD OS=Bacillus subtilis (strain 168) GN=yxaD PE=3 SV=1	32.1678	5	143	16.833	6.86	yxaD; QU35_21580	194.1	158.2
P42101	General stress protein 30 OS=Bacillus subtilis (strain 168) GN=yxaB PE=1 SV=5	11.0787	3	343	39.739	4.83	yxaB; QU35_21595	113	93
P42100	Glycerate kinase OS=Bacillus subtilis (strain 168) GN=glxK PE=3 SV=2	39.267	9	382	39.375	4.86	glxK; QU35_21600	200.2	146.3
P42093	Uncharacterized N-acetyltransferase CgeE OS=Bacillus subtilis (strain 168) GN=cgeE PE=3 SV=2	23.9382	5	259	29.543	6.74	cgeE; QU35_10900	41.5	162.4
P42091	Protein CgeC OS=Bacillus subtilis (strain 168) GN=cgeC PE=4 SV=1	22.7723	2	101	11.375	5.12	cgeC; QU35_10910	109.9	424.7
P42089	Protein CgeA OS=Bacillus subtilis (strain 168) GN=cgeA PE=4 SV=1	30.8271	3	133	14.149	4.37	cgeA; QU35_10915	77.2	288.2
P42087	Putative histidine permease OS=Bacillus subtilis (strain 168) GN=hutM PE=3 SV=2	2.73684	1	475	51.59	8.92	hutM; QU35_21270	154.1	497.3
P42085	Xanthine phosphoribosyltransferase OS=Bacillus subtilis (strain 168) GN=xpt PE=1 SV=1	34.5361	5	194	21.025	6.29	xpt; QU35_12120	165.8	102.7
P42084	Imidazolonepropionase OS=Bacillus subtilis (strain 168) GN=hutI PE=1 SV=1	31.829	12	421	45.535	5.55	hutI; QU35_21260	95.7	187
P42068	Formimidoylglutamase OS=Bacillus subtilis (strain 168) GN=hutG PE=1 SV=1	36.9906	8	319	35.042	5.88	hutG; QU35_21265	13.6	32
P42065	Oligopeptide transport ATP-binding protein AppF OS=Bacillus subtilis (strain 168) GN=appF PE=3 SV=2	37.9939	11	329	37.062	9.32	appF; QU35_06345	23	139.4
P42064	Oligopeptide transport ATP-binding protein AppD OS=Bacillus subtilis (strain 168) GN=appD PE=3 SV=1	27.7439	7	328	36.288	5.73	appD; QU35_06340	73	290.6
P42063	Oligopeptide transport system permease protein AppC OS=Bacillus subtilis (strain 168) GN=appC PE=3 SV=1	10.5611	5	303	33.398	9.42	appC; QU35_06360	106.6	255.9
P42062	Oligopeptide transport system permease protein AppB OS=Bacillus subtilis (strain 168) GN=appB PE=3 SV=2	16.4557	5	316	35.255	9.2	appB; QU35_06355	85.5	268.8
P42061	Oligopeptide-binding protein AppA OS=Bacillus subtilis (strain 168) GN=appA PE=1 SV=2	16.7587	10	543	61.878	6.3		74.2	390.5
P42060	50S ribosomal protein L22 OS=Bacillus subtilis (strain 168) GN=rplV PE=1 SV=1	59.292	6	113	12.452	10.73	rplV; QU35_00760	127.7	80.2
P40950	Uncharacterized HTH-type transcriptional regulator YuxN OS=Bacillus subtilis (strain 168) GN=yuxN PE=3 SV=2	15.4639	4	291	33.289	7.77	yuxN; QU35_17960	204.3	171.7
P40948	Magnesium transport protein CorA OS=Bacillus subtilis (strain 168) GN=corA PE=1 SV=2	6.30915	2	317	37.684	9.19	yqxL; QU35_13510	79.8	264.1
P40924	Phosphoglycerate kinase OS=Bacillus subtilis (strain 168) GN=pgk PE=1 SV=3	72.5888	37	394	42.164	5.08	pgk; QU35_18435	157.9	100.4
P40872	Polyketide synthase PksM OS=Bacillus subtilis (strain 168) GN=pksM PE=1 SV=4	8.89254	29	4262	475.321	5.68	pksM; QU35_09465	97.6	274.7
P40871	2,3-dihydroxybenzoate-AMP ligase OS=Bacillus subtilis (strain 168) GN=dhbE PE=1 SV=2	54.731	23	539	59.891	6.1	dhbE; QU35_17400	165.2	140.4
P40870	Stage V sporulation protein AE OS=Bacillus subtilis (strain 168) GN=spoVAEA PE=4 SV=2	3.94089	1	203	21.727	5.31	spoVAEA; QU35_12800
P40869	Stage V sporulation protein AD OS=Bacillus subtilis (strain 168) GN=spoVAD PE=1 SV=1	17.7515	5	338	35.977	5.66	spoVAD; QU35_12810	140.8	135
P40830	Polyketide biosynthesis 3-hydroxy-3-methylglutaryl-ACP synthase PksG OS=Bacillus subtilis (strain 168) GN=pksG PE=1 SV=2	21.1905	8	420	46.75	5.44	pksG; QU35_09440	107.4	324.4
P40806	Polyketide synthase PksJ OS=Bacillus subtilis (strain 168) GN=pksJ PE=1 SV=3	15.3678	60	5043	562.46	5.48	pksJ; QU35_09455	76.3	209.5
P40805	Probable polyketide biosynthesis enoyl-CoA hydratase PksH OS=Bacillus subtilis (strain 168) GN=pksH PE=1 SV=1	22.7799	4	259	29.392	6.79	pksH	110.2	295.6
P40804	Polyketide biosynthesis malonyl-ACP decarboxylase PksF OS=Bacillus subtilis (strain 168) GN=pksF PE=1 SV=3	8.6747	3	415	44.98	5.73	pksF; QU35_09435	141.7	314.1
P40802	Putative polyketide biosynthesis enoyl-CoA isomerase PksI OS=Bacillus subtilis (strain 168) GN=pksI PE=1 SV=2	31.3253	7	249	27.878	6.23	pksI; QU35_09450	84.4	326.8
P40780	Uncharacterized protein YtxH OS=Bacillus subtilis (strain 168) GN=ytxH PE=4 SV=2	57.6159	11	151	16.544	5.5	ytxH; QU35_16160	105.8	210.7
P40779	UPF0478 protein YtxG OS=Bacillus subtilis (strain 168) GN=ytxG PE=3 SV=2	48.5714	5	140	15.432	9.36	ytxG; QU35_16165	126.8	152.9
P40778	UDP-N-acetylmuramate--L-alanine ligase OS=Bacillus subtilis (strain 168) GN=murC PE=3 SV=2	40.9722	14	432	48.334	5.71	murC; QU35_16170	157	76.5
P40775	Uncharacterized protein YdjM OS=Bacillus subtilis (strain 168) GN=ydjM PE=2 SV=2	8.94309	1	123	13.169	10.14	ydjM	162.1	168.7
P40769	Uncharacterized metalloprotease YhfN OS=Bacillus subtilis (strain 168) GN=yhfN PE=3 SV=2	3.52113	1	426	48.844	6.54	yhfN; QU35_05785
P40768	Uncharacterized protein YtkA OS=Bacillus subtilis (strain 168) GN=ytkA PE=4 SV=2	27.5862	3	145	15.847	5.01	ytkA; QU35_16595	193.9	330.4
P40767	Peptidoglycan DL-endopeptidase CwlO OS=Bacillus subtilis (strain 168) GN=cwlO PE=1 SV=2	13.1078	4	473	51.003	5.62	cwlO; QU35_18880	260.9	106
P40766	Uncharacterized protein YpmR OS=Bacillus subtilis (strain 168) GN=ypmR PE=4 SV=2	22.3529	3	255	28.904	7.2	ypmR; QU35_11940	66.8	27.7
P40762	Uncharacterized HTH-type transcriptional regulator YvmB OS=Bacillus subtilis (strain 168) GN=yvmB PE=3 SV=1	21.8935	2	169	19.669	8.07	yvmB; QU35_19020	184.5	69.5
P40761	Uncharacterized protein YuxK OS=Bacillus subtilis (strain 168) GN=yuxK PE=3 SV=1	47.4453	7	137	15.718	9.83	yuxK; QU35_17165	12.2	20.3
P40759	Transcriptional regulatory protein GlnL OS=Bacillus subtilis (strain 168) GN=glnL PE=3 SV=1	16.879	5	314	35.689	7.43	glnL; QU35_01490	116.9	72.6
P40750	Penicillin-binding protein 4 OS=Bacillus subtilis (strain 168) GN=pbpD PE=1 SV=2	25.1603	12	624	70.614	9.09	pbpD	237.4	167.1
P40747	Uncharacterized oxidoreductase YuxG OS=Bacillus subtilis (strain 168) GN=yuxG PE=3 SV=2	29.0276	17	689	75.972	6.23	yuxG; QU35_17005	107.3	260.8
P40746	Protein-glutamine gamma-glutamyltransferase OS=Bacillus subtilis (strain 168) GN=tgl PE=1 SV=2	17.9592	4	245	28.278	7.11	tgl; QU35_17030	171.9	131.4
P40740	Aryl-phospho-beta-D-glucosidase BglH OS=Bacillus subtilis (strain 168) GN=bglH PE=1 SV=2	60.3412	25	469	53.255	5.25	bglH; QU35_21200	52.5	61.6
P40739	PTS system beta-glucoside-specific EIIBCA component OS=Bacillus subtilis (strain 168) GN=bglP PE=3 SV=2	10.509	4	609	64.437	6.9	bglP; QU35_21205	73.6	20.2
P40735	Energy-coupling factor transporter ATP-binding protein EcfA1 OS=Bacillus subtilis (strain 168) GN=ecfA PE=3 SV=3	2.84698	1	281	31.439	5	cbiO; QU35_00885	138.8	204.6
P40411	Iron-uptake system permease protein FeuC OS=Bacillus subtilis (strain 168) GN=feuC PE=1 SV=3	3.86905	1	336	36.067	9.28	feuC; QU35_01045	1.4	2.9
P40410	Iron-uptake system permease protein FeuB OS=Bacillus subtilis (strain 168) GN=feuB PE=1 SV=1	7.78443	2	334	35.873	9.29	feuB; QU35_01050	91.8	98.8
P40409	Iron-uptake system-binding protein OS=Bacillus subtilis (strain 168) GN=feuA PE=1 SV=1	56.4669	15	317	35.086	7.94	feuA; QU35_01055	181	138
P40408	HTH-type transcriptional activator Btr OS=Bacillus subtilis (strain 168) GN=btr PE=1 SV=1	6.99433	3	529	60.725	6.9	ybbB; QU35_01060	146	77.9
P40407	Uncharacterized protein YbbC OS=Bacillus subtilis (strain 168) GN=ybbC PE=3 SV=1	4.34783	2	414	46.007	7.61	ybbC; QU35_01065	108.7	450.4
P40406	Beta-hexosaminidase OS=Bacillus subtilis (strain 168) GN=nagZ PE=1 SV=1	7.00935	3	642	70.536	9.36	ybbD; QU35_01070	242.1	292.4
P40405	Swarming motility protein SwrB OS=Bacillus subtilis (strain 168) GN=swrB PE=4 SV=2	26.3473	3	167	19.108	4.63	ylxL; QU35_09100	136.4	176.3
P40404	Chemoreceptor glutamine deamidase CheD OS=Bacillus subtilis (strain 168) GN=cheD PE=1 SV=1	14.4578	2	166	17.997	9.04	cheD; QU35_09090	265.7	160.6
P40403	CheY-P phosphatase CheC OS=Bacillus subtilis (strain 168) GN=cheC PE=1 SV=1	24.8804	5	209	23.034	4.37	cheC; QU35_09085	151.7	84.7
P40402	Alkanesulfonate monooxygenase OS=Bacillus subtilis (strain 168) GN=ssuD PE=2 SV=2	31.6489	10	376	41.776	5.72	ssuD; QU35_05060	163.8	208.2
P40400	Putative aliphatic sulfonates-binding protein OS=Bacillus subtilis (strain 168) GN=ssuA PE=2 SV=1	32.2289	8	332	36.314	5.19	ssuA; QU35_05050	135	217.9
P40399	Phosphoserine phosphatase RsbU OS=Bacillus subtilis (strain 168) GN=rsbU PE=1 SV=3	48.0597	12	335	38.606	5.22	rsbU; QU35_02685	147.2	127
P40398	Uncharacterized oxidoreductase YhxD OS=Bacillus subtilis (strain 168) GN=yhxD PE=3 SV=2	33.7793	8	299	31.889	4.82	yhxD; QU35_05855	59.9	174
P40397	Uncharacterized oxidoreductase YhxC OS=Bacillus subtilis (strain 168) GN=yhxC PE=3 SV=2	26.6667	6	285	30.826	7.52	yhxC; QU35_05840	130.4	227
P40396	Competence transcription factor OS=Bacillus subtilis (strain 168) GN=comK PE=2 SV=1	17.7083	2	192	22.415	7.8	comK; QU35_05850	63.8	420.3
P40332	scyllo-inositol 2-dehydrogenase (NAD(+)) OS=Bacillus subtilis (strain 168) GN=iolX PE=1 SV=2	40.9357	12	342	37.46	5.67	yisS; QU35_06070	175.2	147.8
P40331	Uncharacterized HTH-type transcriptional regulator YisR OS=Bacillus subtilis (strain 168) GN=yisR PE=3 SV=2	9.7561	2	287	33.186	7.62	yisR; QU35_06060
P39914	Uncharacterized protein YtxJ OS=Bacillus subtilis (strain 168) GN=ytxJ PE=4 SV=1	51.8519	5	108	12.394	5.36	ytxJ; QU35_16155	154.9	137.4
P39912	Protein AroA(G) OS=Bacillus subtilis (strain 168) GN=aroA PE=1 SV=1	69.2737	26	358	39.515	5.66	aroA; QU35_16150	96.7	76.3
P39911	Uncharacterized protein YphF OS=Bacillus subtilis (strain 168) GN=yphF PE=4 SV=2	35.6557	8	244	27.73	6.02	yphF; QU35_12495	97.2	373
P39909	Spermine/spermidine acetyltransferase OS=Bacillus subtilis (strain 168) GN=bltD PE=1 SV=2	11.8421	2	152	17.827	6.54	bltD; QU35_14485	109	41.3
P39848	Beta-N-acetylglucosaminidase OS=Bacillus subtilis (strain 168) GN=lytD PE=1 SV=1	11.9318	9	880	95.495	9.6	lytD; QU35_19390	240	112
P39847	Plipastatin synthase subunit C OS=Bacillus subtilis (strain 168) GN=ppsC PE=1 SV=2	11.7025	6	2555	287.323	5.71	ppsC; QU35_10090	151.2	183.5
P39846	Plipastatin synthase subunit B OS=Bacillus subtilis (strain 168) GN=ppsB PE=1 SV=1	5.42969	11	2560	289.982	5.38	ppsB; QU35_10095	172.3	192.2
P39845	Plipastatin synthase subunit A OS=Bacillus subtilis (strain 168) GN=ppsA PE=1 SV=2	22.296	24	2561	289.004	5.54	ppsA; QU35_10100	30.5	46.1
P39844	D-alanyl-D-alanine carboxypeptidase DacC OS=Bacillus subtilis (strain 168) GN=dacC PE=1 SV=1	14.2566	6	491	52.858	5.8	dacC; QU35_10105	67.8	328.9
P39842	Multidrug-efflux transporter 2 regulator OS=Bacillus subtilis (strain 168) GN=bltR PE=3 SV=1	6.95971	2	273	32.152	5.38	bltR; QU35_14475	194.7	248.1
P39841	Putative mannose-6-phosphate isomerase YvyI OS=Bacillus subtilis (strain 168) GN=yvyI PE=1 SV=1	55.6962	12	316	35.406	5.29	yvyI; QU35_19395	123.2	223.4
P39840	Aldose 1-epimerase OS=Bacillus subtilis (strain 168) GN=galM PE=1 SV=2	49.2308	15	325	37.205	6.05	yoxA; QU35_10110	110.7	266
P39839	Uncharacterized peptidase YuxL OS=Bacillus subtilis (strain 168) GN=yuxL PE=3 SV=3	27.7017	19	657	73.654	5.45	yuxL; QU35_17525	200.3	154.1
P39824	Beta-lactamase OS=Bacillus subtilis (strain 168) GN=penP PE=1 SV=2	2.61438	1	306	33.425	8.92	penP; QU35_10345	131.3	141.9
P39823	CDP-diacylglycerol--serine O-phosphatidyltransferase OS=Bacillus subtilis (strain 168) GN=pssA PE=3 SV=1	5.08475	1	177	19.6	8.02	pssA; QU35_01395	283.5	172.1
P39822	Phosphatidylserine decarboxylase proenzyme OS=Bacillus subtilis (strain 168) GN=psd PE=3 SV=1	15.5894	3	263	29.671	7.55	psd; QU35_01405	195.2	140.6
P39821	Gamma-glutamyl phosphate reductase OS=Bacillus subtilis (strain 168) GN=proA PE=3 SV=3	61.6867	19	415	45.224	5.33	proA; QU35_07320	212.7	131.8
P39820	Glutamate 5-kinase 1 OS=Bacillus subtilis (strain 168) GN=proB PE=1 SV=3	28.2192	10	365	39.321	6.27	proB; QU35_07315	126.1	108.2
P39817	Proton glutamate symport protein OS=Bacillus subtilis (strain 168) GN=gltP PE=3 SV=1	2.657	1	414	44.585	8.59	gltP; QU35_01430	53.8	98.2
P39816	Putative PTS system glucosamine-specific EIICBA component OS=Bacillus subtilis (strain 168) GN=gamP PE=3 SV=2	10.3011	6	631	68.101	5.9	nagP; QU35_01435	162.3	193.4
P39815	Methylenetetrahydrofolate--tRNA-(uracil-5-)-methyltransferase TrmFO OS=Bacillus subtilis (strain 168) GN=trmFO PE=1 SV=2	48.2759	15	435	48.033	6.16	gid; QU35_08920	99.1	54.3
P39814	DNA topoisomerase 1 OS=Bacillus subtilis (strain 168) GN=topA PE=3 SV=1	44.8625	30	691	79.028	8.82	topA; QU35_08915	98.2	90.5
P39813	Protein smf OS=Bacillus subtilis (strain 168) GN=smf PE=1 SV=2	5.05051	1	297	32.914	9.41	dprA; QU35_08910
P39812	Glutamate synthase [NADPH] large chain OS=Bacillus subtilis (strain 168) GN=gltA PE=2 SV=3	31.5789	44	1520	168.667	5.81	gltA; QU35_10160	85.2	98.5
P39810	Flagellar hook-associated protein 1 OS=Bacillus subtilis (strain 168) GN=flgK PE=3 SV=2	27.8107	10	507	54.322	4.69	flgK; QU35_19190	171.1	176.3
P39809	Negative regulator of flagellin synthesis OS=Bacillus subtilis (strain 168) GN=flgM PE=3 SV=1	59.0909	5	88	9.994	9.52	flgM; QU35_19200	11.1	6.7
P39808	Uncharacterized protein YvyG OS=Bacillus subtilis (strain 168) GN=yvyG PE=1 SV=1	13.75	3	160	18.171	8.63	yvyG; QU35_19195	124.8	56.6
P39807	Uncharacterized protein YvyF OS=Bacillus subtilis (strain 168) GN=yvyF PE=4 SV=1	47.482	8	139	16.221	8.09	yvyF; QU35_19205	164.2	39
P39805	Transcription antiterminator LicT OS=Bacillus subtilis (strain 168) GN=licT PE=1 SV=1	34.657	10	277	32.297	6.3	licT; QU35_21110	165.1	226.3
P39804	Intracellular proteinase inhibitor OS=Bacillus subtilis (strain 168) GN=ipi PE=1 SV=1	49.5798	5	119	14.065	4.91	ipi	115.3	208.2
P39803	UPF0750 membrane protein YitT OS=Bacillus subtilis (strain 168) GN=yitT PE=3 SV=2	8.57143	3	280	30.516	9.17	yitT; QU35_06205	138.2	134.6
P39802	Chemotaxis protein CheW OS=Bacillus subtilis (strain 168) GN=cheW PE=1 SV=1	25.641	3	156	17.494	4.7	cheW; QU35_09080	147.9	115.3
P39801	Spore coat protein G OS=Bacillus subtilis (strain 168) GN=cotG PE=1 SV=1	9.23077	2	195	23.942	10.26	cotG	77.3	374.2
P39800	N-acetylmuramoyl-L-alanine amidase XlyA OS=Bacillus subtilis (strain 168) GN=xlyA PE=1 SV=1	9.09091	2	297	31.893	5.76	xlyA; QU35_07155	118.8	353.2
P39796	Trehalose operon transcriptional repressor OS=Bacillus subtilis (strain 168) GN=treR PE=1 SV=2	32.7731	7	238	27.824	7.24	treR; QU35_04425	201.4	132.4
P39795	Trehalose-6-phosphate hydrolase OS=Bacillus subtilis (strain 168) GN=treA PE=1 SV=2	66.4884	34	561	65.143	5.24	treA; QU35_04420	146.8	85.5
P39794	PTS system trehalose-specific EIIBC component OS=Bacillus subtilis (strain 168) GN=treP PE=3 SV=3	19.1489	11	470	49.968	8.43	treP; QU35_04415	164.7	114.6
P39793	Penicillin-binding protein 1A/1B OS=Bacillus subtilis (strain 168) GN=ponA PE=1 SV=1	55.2516	49	914	99.502	5.11	ponA; QU35_12245	98.8	71.8
P39792	Holliday junction resolvase RecU OS=Bacillus subtilis (strain 168) GN=recU PE=1 SV=1	3.39806	1	206	23.944	9.23	recU; QU35_12240	198.3	68
P39790	Extracellular metalloprotease OS=Bacillus subtilis (strain 168) GN=mpr PE=1 SV=1	18.5304	4	313	33.821	8.87	mpr; QU35_01380	123.8	226.4
P39789	Uncharacterized protein YpoC OS=Bacillus subtilis (strain 168) GN=ypoC PE=1 SV=1	10.9756	2	164	19.334	6.9	ypoC; QU35_12250	188.2	87.8
P39788	Endonuclease III OS=Bacillus subtilis (strain 168) GN=nth PE=3 SV=1	20.5479	6	219	24.984	9.06	nth; QU35_12255	221.5	142.5
P39787	DNA replication protein DnaD OS=Bacillus subtilis (strain 168) GN=dnaD PE=1 SV=1	16.8103	3	232	27.621	7.44	dnaD; QU35_12260	192.2	60.7
P39785	PBSX phage terminase small subunit OS=Bacillus subtilis (strain 168) GN=xtmA PE=4 SV=2	7.16981	1	265	30.225	9.13	xtmA; QU35_07015	157.2	146.5
P39779	GTP-sensing transcriptional pleiotropic repressor CodY OS=Bacillus subtilis (strain 168) GN=codY PE=1 SV=3	45.9459	10	259	28.995	5	codY; QU35_08940	67.8	48.5
P39778	ATP-dependent protease ATPase subunit ClpY OS=Bacillus subtilis (strain 168) GN=clpY PE=1 SV=1	51.3919	20	467	52.553	5.59	hslU; QU35_08935	64.8	64.4
P39776	Tyrosine recombinase XerC OS=Bacillus subtilis (strain 168) GN=xerC PE=1 SV=1	8.88158	2	304	35.319	9.07	xerC; QU35_08925	206.2	161.6
P39773	2,3-bisphosphoglycerate-independent phosphoglycerate mutase OS=Bacillus subtilis (strain 168) GN=gpmI PE=1 SV=4	61.6438	30	511	56.274	5.57	pgm; QU35_18425	69.8	47.8
P39772	Asparagine--tRNA ligase OS=Bacillus subtilis (strain 168) GN=asnS PE=3 SV=2	66.5116	25	430	49.053	5.41	asnC; QU35_12265	63.8	64.1
P39771	Phosphoribosylglycinamide formyltransferase 2 OS=Bacillus subtilis (strain 168) GN=purT PE=3 SV=2	23.9583	7	384	42.067	4.97	purT; QU35_01375	181.8	126.9
P39766	Uracil permease OS=Bacillus subtilis (strain 168) GN=pyrP PE=1 SV=2	4.5977	2	435	45.423	9.2	pyrP; QU35_08590	180.2	78.6
P39765	Bifunctional protein PyrR OS=Bacillus subtilis (strain 168) GN=pyrR PE=1 SV=2	57.4586	11	181	20.251	5.34	pyrR; QU35_08585	179.2	142.1
P39764	Sporulation kinase C OS=Bacillus subtilis (strain 168) GN=kinC PE=3 SV=1	16.1215	5	428	48.815	6.67	kinC; QU35_08070	160.7	108.5
P39763	Protein MreBH OS=Bacillus subtilis (strain 168) GN=mreBH PE=2 SV=1	38.5075	11	335	35.665	5.58	mreBH; QU35_08060	175.1	89.1
P39762	Aminopeptidase AmpS OS=Bacillus subtilis (strain 168) GN=ampS PE=3 SV=3	30.7317	13	410	45.77	5.25	ampS; QU35_08050	179.4	145.1
P39761	Adenine deaminase OS=Bacillus subtilis (strain 168) GN=adeC PE=1 SV=2	39.3414	16	577	62.852	5.08	adeC; QU35_08085	191.8	146.6
P39760	Ktr system potassium uptake protein C OS=Bacillus subtilis (strain 168) GN=ktrC PE=3 SV=1	31.2217	5	221	24.333	6.06	ktrC; QU35_08080	133.4	75.7
P39759	Putative gamma-glutamylcyclotransferase YkqA OS=Bacillus subtilis (strain 168) GN=ykqA PE=1 SV=1	46.2094	10	277	31.639	6.68	ykqA; QU35_08075	52.5	62.6
P39758	Putative transition state regulator Abh OS=Bacillus subtilis (strain 168) GN=abh PE=1 SV=1	56.5217	6	92	10.25	6.1	abh; QU35_08065	176.5	52.3
P39757	Cyclic pyranopterin monophosphate synthase OS=Bacillus subtilis (strain 168) GN=moaA PE=3 SV=1	14.956	4	341	38.525	9.03	moaA; QU35_19865	207.3	34.1
P39756	Protein FdhD homolog OS=Bacillus subtilis (strain 168) GN=fdhD PE=3 SV=1	12.9771	4	262	29.271	6.64	fdhD; QU35_19870	181	93.2
P39753	Flagellar hook-basal body complex protein FlhP OS=Bacillus subtilis (strain 168) GN=flhP PE=3 SV=3	46.8401	6	269	29.485	5.05	flhP; QU35_19705	219.2	140.4
P39752	Flagellar hook-basal body complex protein FlhO OS=Bacillus subtilis (strain 168) GN=flhO PE=3 SV=2	35.9259	6	270	29.412	5.05	flhO; QU35_19710	187.7	91
P39751	MreB-like protein OS=Bacillus subtilis (strain 168) GN=mbl PE=3 SV=1	49.2492	13	333	35.838	6.04	mbl; QU35_19715	184.6	66.4
P39740	Flagellar protein FliT OS=Bacillus subtilis (strain 168) GN=fliT PE=3 SV=1	50.4425	5	113	13.528	5.97	fliT; QU35_19145	180.7	85.1
P39739	Flagellar protein FliS OS=Bacillus subtilis (strain 168) GN=fliS PE=1 SV=1	25.5639	3	133	15.121	5.54	fliS; QU35_19150	140	38.6
P39738	Flagellar hook-associated protein 2 OS=Bacillus subtilis (strain 168) GN=fliD PE=3 SV=2	57.6305	22	498	54.472	5.11	fliD; QU35_19155	189.9	77.4
P39737	Uncharacterized protein YvyC OS=Bacillus subtilis (strain 168) GN=yvyC PE=1 SV=1	71.5596	7	109	13.017	5	yvyC; QU35_19160	146.9	122.2
P39696	ComE operon protein 4 OS=Bacillus subtilis (strain 168) GN=comER PE=3 SV=3	54.2125	12	273	30.22	6.64	comER; QU35_13955	126.1	394.8
P39694	ComE operon protein 1 OS=Bacillus subtilis (strain 168) GN=comEA PE=1 SV=1	32.1951	4	205	21.756	5.06	comEA; QU35_13950	104.9	354.3
P39668	Uncharacterized serine protease YyxA OS=Bacillus subtilis (strain 168) GN=yyxA PE=3 SV=2	21.5	6	400	42.762	5.67	htrC; QU35_21780	94.2	521.3
P39667	Transcription repressor NadR OS=Bacillus subtilis (strain 168) GN=nadR PE=1 SV=2	58.8889	8	180	19.915	6.2	nadR; QU35_15170	125.8	283.9
P39666	Probable nicotinate-nucleotide pyrophosphorylase [carboxylating] OS=Bacillus subtilis (strain 168) GN=nadC PE=1 SV=2	40.8304	9	289	31.373	5.5	nadC; QU35_15155	23.5	458.1
P39651	Uncharacterized protein YwfO OS=Bacillus subtilis (strain 168) GN=ywfO PE=4 SV=2	39.03	15	433	50.942	6.3	ywfO; QU35_20335	138.1	185.6
P39650	Prespore-specific transcriptional regulator RsfA OS=Bacillus subtilis (strain 168) GN=rsfA PE=1 SV=1	70.155	14	258	29.71	5.38	rsfA; QU35_20345	52	476.1
P39648	Octanoyl-[GcvH]:protein N-octanoyltransferase OS=Bacillus subtilis (strain 168) GN=lipL PE=1 SV=1	20.9964	4	281	31.404	5.6	ywfL; QU35_20355	181.2	98.5
P39647	HTH-type transcriptional regulator CysL OS=Bacillus subtilis (strain 168) GN=cysL PE=1 SV=1	28.7625	9	299	34.169	7.37	cysL; QU35_20360	167.9	138.2
P39646	Phosphate acetyltransferase OS=Bacillus subtilis (strain 168) GN=pta PE=1 SV=3	66.2539	22	323	34.769	4.93	eutD; QU35_20365	105.3	72.2
P39645	Putative heme-dependent peroxidase YwfI OS=Bacillus subtilis (strain 168) GN=ywfI PE=3 SV=1	31.1024	9	254	29.486	5.27	ywfI; QU35_20370	130.6	109.8
P39644	Bacilysin biosynthesis oxidoreductase YwfH OS=Bacillus subtilis (strain 168) GN=ywfH PE=1 SV=1	56.7568	14	259	28.004	7.02	ywfH; QU35_20375	150.7	260.6
P39643	Probable aspartate aminotransferase OS=Bacillus subtilis (strain 168) GN=ywfG PE=3 SV=1	24.812	8	399	44.675	5.68	ywfG; QU35_20380	169	204.5
P39642	Putative bacilysin exporter BacE OS=Bacillus subtilis (strain 168) GN=bacE PE=1 SV=1	3.04569	1	394	43.388	9.01	bacE; QU35_20385	160.6	282.1
P39641	Alanine--anticapsin ligase OS=Bacillus subtilis (strain 168) GN=bacD PE=1 SV=1	20.7627	7	472	52.234	4.98	bacD; QU35_20390	227.2	153.2
P39640	Bacilysin biosynthesis oxidoreductase BacC OS=Bacillus subtilis (strain 168) GN=bacC PE=3 SV=2	21.3439	6	253	27.063	5.27	bacC; QU35_20395	157.5	186.9
P39639	Bacilysin biosynthesis protein BacB OS=Bacillus subtilis (strain 168) GN=bacB PE=1 SV=1	31.0638	7	235	26.822	5.52	bacB; QU35_20400	32	60
P39638	Bacilysin biosynthesis protein BacA OS=Bacillus subtilis (strain 168) GN=bacA PE=4 SV=1	9.31373	1	204	23.311	7.97	bacA; QU35_20405	74.6	458.1
P39636	Amino-acid permease RocC OS=Bacillus subtilis (strain 168) GN=rocC PE=2 SV=1	3.19149	1	470	51.696	8.5	rocC; QU35_20415	186.4	124.7
P39635	Protein RocB OS=Bacillus subtilis (strain 168) GN=rocB PE=2 SV=1	40.8127	20	566	64.869	5.71	rocB; QU35_20420	271.5	43.4
P39634	1-pyrroline-5-carboxylate dehydrogenase OS=Bacillus subtilis (strain 168) GN=rocA PE=2 SV=1	60	33	515	56.285	5.97	rocA; QU35_20425	178.6	126
P39633	Catabolic NAD-specific glutamate dehydrogenase RocG OS=Bacillus subtilis (strain 168) GN=rocG PE=1 SV=3	65.8019	23	424	46.524	6.46	rocG; QU35_20430	206.9	97.7
P39631	Spore coat polysaccharide biosynthesis protein SpsK OS=Bacillus subtilis (strain 168) GN=spsK PE=3 SV=3	4.59364	1	283	31.622	6.73	spsK; QU35_20445	13.9	31.4
P39630	dTDP-glucose 4,6-dehydratase OS=Bacillus subtilis (strain 168) GN=rfbB PE=1 SV=1	26.9841	7	315	35.517	6.76	spsJ; QU35_20450	174.4	157.5
P39629	Glucose-1-phosphate thymidylyltransferase OS=Bacillus subtilis (strain 168) GN=rmlA PE=1 SV=1	8.13008	2	246	27.755	5.71	spsI; QU35_20455	124.4	184.7
P39625	Spore coat polysaccharide biosynthesis protein SpsE OS=Bacillus subtilis (strain 168) GN=spsE PE=1 SV=1	4.55764	1	373	40.864	5.58	spsE; QU35_20470	126.4	102.8
P39624	Spore coat polysaccharide biosynthesis protein SpsD OS=Bacillus subtilis (strain 168) GN=spsD PE=3 SV=1	2.76817	1	289	33.12	6.44	spsD; QU35_20475	316.8	209.5
P39622	Spore coat polysaccharide biosynthesis protein SpsB OS=Bacillus subtilis (strain 168) GN=spsB PE=4 SV=2	3.37553	2	474	54.473	5.43	spsB; QU35_20485	132.2	180.5
P39621	Spore coat polysaccharide biosynthesis protein SpsA OS=Bacillus subtilis (strain 168) GN=spsA PE=1 SV=1	3.125	1	256	30.165	5.71	spsA; QU35_20490	159.2	143.8
P39620	Spore coat protein GerQ OS=Bacillus subtilis (strain 168) GN=gerQ PE=1 SV=1	17.1271	4	181	20.263	7.23	ywdL; QU35_20500	113.8	314.6
P39617	Uncharacterized protein YwdI OS=Bacillus subtilis (strain 168) GN=ywdI PE=2 SV=1	70.4762	5	105	11.816	5.12	ywdI; QU35_20515	195.2	107.7
P39616	Probable aldehyde dehydrogenase YwdH OS=Bacillus subtilis (strain 168) GN=ywdH PE=3 SV=2	13.1579	4	456	50.647	9.31	ywdH; QU35_20520	159.2	134.5
P39615	Uracil-DNA glycosylase OS=Bacillus subtilis (strain 168) GN=ung PE=1 SV=1	22.2222	4	225	26.03	8.66	ung; QU35_20525	131.5	109.9
P39614	Uncharacterized glycosyltransferase YwdF OS=Bacillus subtilis (strain 168) GN=ywdF PE=3 SV=1	38.806	7	268	30.597	5.35	ywdF; QU35_20530	167.2	143.5
P39610	Pyridoxine kinase OS=Bacillus subtilis (strain 168) GN=pdxK PE=1 SV=1	48.7085	11	271	28.999	5.24	thiD; QU35_20550	184.1	89.9
P39607	Uncharacterized protein YwcI OS=Bacillus subtilis (strain 168) GN=ywcI PE=3 SV=2	12	2	100	11.672	10.54	ywcI	45.1	321
P39606	Uncharacterized protein YwcH OS=Bacillus subtilis (strain 168) GN=ywcH PE=4 SV=1	24.3243	7	333	36.535	6.39	ywcH; QU35_20590	172.9	101
P39605	FMN reductase (NADPH) OS=Bacillus subtilis (strain 168) GN=nfrA1 PE=1 SV=1	40.9639	10	249	28.302	6.16	nfrA; QU35_20595	179.6	94.4
P39604	Rod shape-determining protein RodA OS=Bacillus subtilis (strain 168) GN=rodA PE=1 SV=1	5.34351	2	393	43.246	8.68	rodA; QU35_20600
P39602	Uncharacterized membrane protein YwcD OS=Bacillus subtilis (strain 168) GN=ywcD PE=3 SV=1	7.08661	1	127	14.34	8.35	ywcD; QU35_20645	91.9	48.6
P39598	Uncharacterized protein YwbO OS=Bacillus subtilis (strain 168) GN=ywbO PE=4 SV=1	56	8	200	22.62	4.94	ywbO; QU35_20670	236.5	123.5
P39597	Probable deferrochelatase/peroxidase EfeN OS=Bacillus subtilis (strain 168) GN=efeN PE=1 SV=1	38.4615	14	416	45.664	8.54	efeN; QU35_20675	219.9	124.7
P39596	Probable iron uptake system component EfeM OS=Bacillus subtilis (strain 168) GN=efeM PE=1 SV=1	51.9481	22	385	42.77	5	efeM; QU35_20680	323.6	47.6
P39595	Ferrous iron permease EfeU OS=Bacillus subtilis (strain 168) GN=efeU PE=1 SV=2	14.9688	5	481	52.354	8.37	efeU; QU35_20685	181.9	72
P39594	Thiamine-phosphate synthase OS=Bacillus subtilis (strain 168) GN=thiE PE=1 SV=1	43.2432	10	222	23.666	5.35	thiE; QU35_20690	27.1	45.1
P39593	Hydroxyethylthiazole kinase OS=Bacillus subtilis (strain 168) GN=thiM PE=1 SV=1	29.0441	6	272	28.196	5.77	thiM; QU35_20695	153.8	100.9
P39592	Uncharacterized HTH-type transcriptional regulator YwbI OS=Bacillus subtilis (strain 168) GN=ywbI PE=3 SV=1	13.9535	4	301	34.655	6.39	ywbI; QU35_20700	138.1	117.9
P39589	Uncharacterized transporter YwbF OS=Bacillus subtilis (strain 168) GN=ywbF PE=3 SV=1	4.26065	1	399	43.98	9.47	ywbF; QU35_20715
P39587	Putative ribosomal RNA large subunit methyltransferase YwbD OS=Bacillus subtilis (strain 168) GN=ywbD PE=3 SV=1	35.101	16	396	44.416	8.85	ywbD; QU35_20725	158.5	121.2
P39586	Uncharacterized protein YwbC OS=Bacillus subtilis (strain 168) GN=ywbC PE=3 SV=1	45.2381	4	126	14.424	4.7	ywbC; QU35_20730	20.8	27.6
P39585	Uncharacterized protein YwbB OS=Bacillus subtilis (strain 168) GN=ywbB PE=4 SV=1	9.77778	2	225	25.846	4.64	ywbB; QU35_20735	181.2	219.9
P39583	GTP pyrophosphokinase YwaC OS=Bacillus subtilis (strain 168) GN=ywaC PE=1 SV=1	35.2381	8	210	24.584	6.68	ywaC; QU35_20785	180	27.1
P39582	1,4-dihydroxy-2-naphthoate octaprenyltransferase OS=Bacillus subtilis (strain 168) GN=menA PE=3 SV=1	9.96785	3	311	33.816	9.1	menA; QU35_20790	481.9	76.4
P39581	D-alanine--poly(phosphoribitol) ligase subunit 1 OS=Bacillus subtilis (strain 168) GN=dltA PE=1 SV=1	42.1471	17	503	55.773	5.21	dltA; QU35_20805	232.1	27.7
P39580	Protein DltB OS=Bacillus subtilis (strain 168) GN=dltB PE=1 SV=1	7.34177	3	395	46.705	9.69	dltB; QU35_20810	129.9	62.2
P39579	D-alanine--poly(phosphoribitol) ligase subunit 2 OS=Bacillus subtilis (strain 168) GN=dltC PE=1 SV=1	21.7949	1	78	9.004	3.99	dltC; QU35_20815	181.6	8.8
P39578	Protein DltD OS=Bacillus subtilis (strain 168) GN=dltD PE=1 SV=1	54.5918	19	392	44.78	9.51	dltD; QU35_20820	175.9	94.8
P39577	Uncharacterized oxidoreductase DltE OS=Bacillus subtilis (strain 168) GN=dltE PE=3 SV=2	31.3492	6	252	28.255	5.27	dltE; QU35_20825	203.5	110.9
P39576	Branched-chain-amino-acid aminotransferase 2 OS=Bacillus subtilis (strain 168) GN=ilvK PE=1 SV=5	60.0551	22	363	40.267	5.24	ywaA; QU35_20830	139.7	175.1
P39575	Galactose-1-phosphate uridylyltransferase OS=Bacillus subtilis (strain 168) GN=galT PE=3 SV=2	45.2242	19	513	58.555	6.04	galT; QU35_20635	174.2	188.4
P39574	Galactokinase OS=Bacillus subtilis (strain 168) GN=galK PE=3 SV=1	47.6923	16	390	43.493	5.5	galK; QU35_20640	150.6	133.9
P39456	L-cystine import ATP-binding protein TcyC OS=Bacillus subtilis (strain 168) GN=tcyC PE=1 SV=4	37.6518	9	247	27.731	7.43	tcyC; QU35_02085	189.3	106.9
P39217	Methyl-accepting chemotaxis protein TlpB OS=Bacillus subtilis (strain 168) GN=tlpB PE=3 SV=1	33.6858	15	662	71.492	5	tlpB; QU35_17010	85.4	64.9
P39216	Methyl-accepting chemotaxis protein TlpA OS=Bacillus subtilis (strain 168) GN=tlpA PE=3 SV=1	12.2356	3	662	72.233	5.19	tlpA; QU35_17020	149.1	366.2
P39215	Methyl-accepting chemotaxis protein McpB OS=Bacillus subtilis (strain 168) GN=mcpB PE=1 SV=2	49.2447	24	662	71.857	5.26	mcpB; QU35_17025	143.6	113.9
P39214	Methyl-accepting chemotaxis protein McpA OS=Bacillus subtilis (strain 168) GN=mcpA PE=1 SV=2	36.6112	18	661	72.269	5.22	mcpA; QU35_17015	133.1	146.8
P39211	Xylulose kinase OS=Bacillus subtilis (strain 168) GN=xylB PE=3 SV=2	16.4329	7	499	55.382	6.92	xylB; QU35_09685	131.5	209.9
P39209	Methyl-accepting chemotaxis protein TlpC OS=Bacillus subtilis (strain 168) GN=tlpC PE=3 SV=3	26.178	11	573	61.746	5.21	tlpC; QU35_02010	185.9	119.1
P39158	Cold shock protein CspC OS=Bacillus subtilis (strain 168) GN=cspC PE=1 SV=1	89.3939	10	66	7.25	4.83	cspC; QU35_02950	200.1	94.3
P39157	UPF0340 protein YwlG OS=Bacillus subtilis (strain 168) GN=ywlG PE=2 SV=1	45	7	180	19.365	6.9	ywlG; QU35_19980	152.7	138.7
P39156	Putative sugar phosphate isomerase YwlF OS=Bacillus subtilis (strain 168) GN=ywlF PE=2 SV=1	71.1409	7	149	16.2	5.8	ywlF; QU35_19985	256.7	58.3
P39155	Protein-arginine-phosphatase OS=Bacillus subtilis (strain 168) GN=ywlE PE=1 SV=1	56	7	150	16.775	7.11	ywlE; QU35_19990	184.7	130.9
P39153	Threonylcarbamoyl-AMP synthase OS=Bacillus subtilis (strain 168) GN=ywlC PE=1 SV=1	46.2428	10	346	36.984	6.25	ywlC; QU35_20000	174	102.3
P39152	Uncharacterized protein YwlB OS=Bacillus subtilis (strain 168) GN=ywlB PE=4 SV=1	48.2993	7	147	16.488	5.54	ywlB; QU35_20005	76.4	421
P39149	Uracil phosphoribosyltransferase OS=Bacillus subtilis (strain 168) GN=upp PE=3 SV=1	76.0766	13	209	23.022	6.3	upp; QU35_19970	171	90.8
P39148	Serine hydroxymethyltransferase OS=Bacillus subtilis (strain 168) GN=glyA PE=1 SV=1	57.3494	24	415	45.461	5.87	glyA; QU35_19975	154.7	132.8
P39147	ComF operon protein 3 OS=Bacillus subtilis (strain 168) GN=comFC PE=3 SV=1	4.36681	1	229	26.397	8.85	comFC
P39146	ComF operon protein 2 OS=Bacillus subtilis (strain 168) GN=comFB PE=1 SV=1	10.2041	1	98	10.968	5.14	comFB; QU35_19215	157.2	39.6
P39143	Transcription activator GutR OS=Bacillus subtilis (strain 168) GN=gutR PE=3 SV=1	11.7008	7	829	95.017	6.58	gutR; QU35_03555	159.7	290.7
P39142	Pyrimidine-nucleoside phosphorylase OS=Bacillus subtilis (strain 168) GN=pdp PE=3 SV=2	60.5081	26	433	46.178	5.1	pdp; QU35_21275	164.5	93.1
P39140	Deoxyribonucleoside regulator OS=Bacillus subtilis (strain 168) GN=deoR PE=1 SV=1	9.90415	4	313	35.231	6.46	deoR; QU35_21290	245.6	169.1
P39138	Arginase OS=Bacillus subtilis (strain 168) GN=rocF PE=1 SV=1	56.4189	18	296	32.134	5.25	argI; QU35_21750	189.6	156.5
P39137	Amino-acid permease RocE OS=Bacillus subtilis (strain 168) GN=rocE PE=2 SV=1	5.56745	2	467	51.6	8.54	rocE; QU35_21755	273.9	152.8
P39134	Protein PrkA OS=Bacillus subtilis (strain 168) GN=prkA PE=3 SV=1	60.2219	39	631	72.842	5.8	prkA; QU35_05125	92.6	419.8
P39133	Uncharacterized protein YhbF OS=Bacillus subtilis (strain 168) GN=yhbF PE=4 SV=3	28.0851	5	235	25.054	7.05	yhbF; QU35_05120	203.2	72.3
P39132	Uncharacterized protein YhbE OS=Bacillus subtilis (strain 168) GN=yhbE PE=4 SV=2	35.443	7	237	24.707	5.11	yhbE; QU35_05115	45.7	19.4
P39131	UDP-N-acetylglucosamine 2-epimerase OS=Bacillus subtilis (strain 168) GN=mnaA PE=1 SV=1	54.7368	17	380	42.608	5.87	mnaA; QU35_19320	141.3	99
P39130	Alpha-galacturonidase OS=Bacillus subtilis (strain 168) GN=lplD PE=1 SV=2	8.07175	3	446	49.455	5.71	lplD; QU35_04080	114.6	522.6
P39127	HTH-type transcriptional regulator CitR OS=Bacillus subtilis (strain 168) GN=citR PE=3 SV=2	17.5258	5	291	33.645	7.85	citR; QU35_05355	150.2	101.5
P39126	Isocitrate dehydrogenase [NADP] OS=Bacillus subtilis (strain 168) GN=icd PE=1 SV=1	56.0284	36	423	46.389	5.1	icd; QU35_15820	69.2	58.6
P39125	Glycogen synthase OS=Bacillus subtilis (strain 168) GN=glgA PE=2 SV=1	21.281	7	484	55.822	5.49	glgA; QU35_16740	61.4	368.2
P39124	Glycogen biosynthesis protein GlgD OS=Bacillus subtilis (strain 168) GN=glgD PE=2 SV=1	48.9796	14	343	39.206	7.02	glgD	127.6	314.9
P39123	Glycogen phosphorylase OS=Bacillus subtilis (strain 168) GN=glgP PE=2 SV=1	19.2982	13	798	91.698	6.76	glgP; QU35_16735	133.4	324.6
P39122	Glucose-1-phosphate adenylyltransferase OS=Bacillus subtilis (strain 168) GN=glgC PE=2 SV=1	7.36842	2	380	42.576	5.17	glgC; QU35_16750	94	282.3
P39121	Deoxyribose-phosphate aldolase OS=Bacillus subtilis (strain 168) GN=deoC PE=3 SV=3	82.5112	19	223	23.246	5.16	deoC; QU35_21285	189.3	143.8
P39120	Citrate synthase 2 OS=Bacillus subtilis (strain 168) GN=citZ PE=1 SV=2	44.8925	18	372	41.702	5.81	citZ; QU35_15825	148.9	129.7
P39119	Citrate synthase 1 OS=Bacillus subtilis (strain 168) GN=citA PE=1 SV=2	12.2951	3	366	40.926	6.21	citA; QU35_05360	213.5	41.4
P39118	1,4-alpha-glucan branching enzyme GlgB OS=Bacillus subtilis (strain 168) GN=glgB PE=2 SV=1	17.2249	7	627	73.618	6.71	glgB; QU35_16755	68.2	320
P39116	Pectate lyase OS=Bacillus subtilis (strain 168) GN=pel PE=1 SV=1	23.0952	6	420	45.47	8.32	pel; QU35_04300	82.5	392.3
P39115	Nucleotide-binding protein ExpZ OS=Bacillus subtilis (strain 168) GN=expZ PE=3 SV=2	19.0128	8	547	62.7	7.18	vmlR; QU35_03225	133.4	242.5
P39075	Multidrug-efflux transporter 1 regulator OS=Bacillus subtilis (strain 168) GN=bmrR PE=1 SV=3	20.8633	4	278	32.562	5.47	bmrR; QU35_13130	211.5	193.6
P39074	Putative lipid kinase BmrU OS=Bacillus subtilis (strain 168) GN=bmrU PE=1 SV=2	15.4882	3	297	32.421	5.52	bmrU; QU35_13120	109.5	292.1
P39072	Spore germination protein GerM OS=Bacillus subtilis (strain 168) GN=gerM PE=1 SV=2	42.3497	18	366	39.548	5	gerM; QU35_15435	21.9	260.7
P39071	2,3-dihydro-2,3-dihydroxybenzoate dehydrogenase OS=Bacillus subtilis (strain 168) GN=dhbA PE=1 SV=3	44.8276	11	261	27.437	5.64	dhbA; QU35_17410	109.8	76.6
P39070	ATP-dependent protease subunit ClpQ OS=Bacillus subtilis (strain 168) GN=clpQ PE=1 SV=1	26.5193	4	181	19.466	6.55	clpQ; QU35_08930	30.3	30.7
P39067	Acetoin utilization protein AcuC OS=Bacillus subtilis (strain 168) GN=acuC PE=3 SV=1	34.1085	10	387	42.963	5.43	acuC; QU35_16130	120.2	284.9
P39066	Acetoin utilization protein AcuB OS=Bacillus subtilis (strain 168) GN=acuB PE=3 SV=1	51.8692	12	214	24.336	7.05	acuB; QU35_16125	143.7	226.2
P39065	Acetoin utilization protein AcuA OS=Bacillus subtilis (strain 168) GN=acuA PE=1 SV=1	38.5714	6	210	24.317	5.33	acuA; QU35_16120	111.7	364.3
P39064	Uncharacterized protein YtxE OS=Bacillus subtilis (strain 168) GN=ytxE PE=3 SV=1	4.54545	1	242	27.579	9.61	ytxE; QU35_16135	167.1	75.8
P39063	Uncharacterized protein YtxD OS=Bacillus subtilis (strain 168) GN=ytxD PE=3 SV=1	4.41176	1	272	30.124	8.82	ytxD; QU35_16140	193	123.4
P39062	Acetyl-coenzyme A synthetase OS=Bacillus subtilis (strain 168) GN=acsA PE=1 SV=1	54.8951	31	572	64.85	5.92	acsA; QU35_16115	98.9	232.2
P38494	30S ribosomal protein S1 homolog OS=Bacillus subtilis (strain 168) GN=ypfD PE=1 SV=1	74.6073	48	382	42.376	4.87	rpsA; QU35_12540	123	146
P38493	Cytidylate kinase OS=Bacillus subtilis (strain 168) GN=cmk PE=1 SV=1	77.2321	24	224	25.081	5.27	cmk; QU35_12545	134.4	91.7
P38491	Uncharacterized protein YpfA OS=Bacillus subtilis (strain 168) GN=ypfA PE=4 SV=1	22.5806	3	217	25.116	7.93	ypfA; dgrA; QU35_12555	0.6	0.2
P38490	Sporulation protein YpeB OS=Bacillus subtilis (strain 168) GN=ypeB PE=1 SV=2	22.6667	9	450	51.153	6.77	ypeB; QU35_12560	181.8	370.7
P38424	Probable GTP-binding protein EngB OS=Bacillus subtilis (strain 168) GN=engB PE=1 SV=1	61.0256	14	195	22.013	9.32	engB; QU35_15330	207.6	116.9
P38423	Uncharacterized protein YqxK OS=Bacillus subtilis (strain 168) GN=yqxK PE=4 SV=3	22.4806	7	387	42.376	7.53	yqxK; QU35_12910	143.1	156.8
P38422	D-alanyl-D-alanine carboxypeptidase DacF OS=Bacillus subtilis (strain 168) GN=dacF PE=2 SV=2	36.7609	18	389	43.27	9.48	dacF; QU35_12845	100.8	402.3
P38050	Penicillin-binding protein 1F OS=Bacillus subtilis (strain 168) GN=pbpF PE=2 SV=2	12.605	7	714	79.216	7.44	pbpF; QU35_05695	161.1	273.2
P38049	Heme-degrading monooxygenase HmoB OS=Bacillus subtilis (strain 168) GN=hmoB PE=1 SV=1	45.1807	6	166	18.817	5.54	yhgC; QU35_05690	188.2	190.1
P38033	Putative cysteine desulfurase NifS OS=Bacillus subtilis (strain 168) GN=nifS PE=2 SV=1	11.3924	3	395	43.758	6.89	nifS; QU35_15165	52.6	361.6
P38032	L-aspartate oxidase OS=Bacillus subtilis (strain 168) GN=nadB PE=3 SV=1	34.275	13	531	58.203	6.92	nadB; QU35_15160	33.4	463.8
P38022	Arginine utilization regulatory protein RocR OS=Bacillus subtilis (strain 168) GN=rocR PE=1 SV=2	25.3796	8	461	52.145	6.55	rocR; QU35_21765	202.9	157.2
P38021	Ornithine aminotransferase OS=Bacillus subtilis (strain 168) GN=rocD PE=1 SV=2	67.581	29	401	43.734	5.16	rocD; QU35_21760	169.3	91.6
P37968	Stage II sporulation protein P OS=Bacillus subtilis (strain 168) GN=spoIIP PE=4 SV=1	4.48878	1	401	44.521	7.27	spoIIP; QU35_13915
P37967	Para-nitrobenzyl esterase OS=Bacillus subtilis (strain 168) GN=pnbA PE=1 SV=2	27.6074	10	489	53.952	5.06	pnbA; QU35_18665	57.5	43.7
P37966	Lipoprotein LipO OS=Bacillus subtilis (strain 168) GN=lipO PE=1 SV=1	6.57371	3	502	56.187	5.97	lplA; QU35_04065	120.8	166.4
P37965	Glycerophosphoryl diester phosphodiesterase OS=Bacillus subtilis (strain 168) GN=glpQ PE=3 SV=1	6.48464	1	293	32.938	8.92	glpQ; QU35_01325	283	129.1
P37964	Uncharacterized protein YsxE OS=Bacillus subtilis (strain 168) GN=ysxE PE=4 SV=1	5.27859	2	341	40.538	6.01	ysxE; QU35_15285	75.5	378.7
P37963	Stage VI sporulation protein D OS=Bacillus subtilis (strain 168) GN=spoVID PE=1 SV=1	52.3478	28	575	64.937	4.23	spoVID; QU35_15290	61.8	358.4
P37960	Metalloregulation DNA-binding stress protein OS=Bacillus subtilis (strain 168) GN=mrgA PE=1 SV=2	58.8235	7	153	17.322	4.84	mrgA; QU35_17935	237.1	45.9
P37959	Uncharacterized oxidoreductase YusZ OS=Bacillus subtilis (strain 168) GN=yusZ PE=3 SV=2	3.92857	1	280	30.77	8.87	yusZ; QU35_17930	240.1	239.5
P37958	Adapter protein MecA 1 OS=Bacillus subtilis (strain 168) GN=mecA PE=1 SV=1	44.9541	11	218	25.748	4.48	mecA; QU35_06420	200.9	77.6
P37957	Lipase EstA OS=Bacillus subtilis (strain 168) GN=estA PE=1 SV=2	4.24528	1	212	22.777	9.73	estA; QU35_01625	147.4	416.3
P37956	Spore photoproduct lyase OS=Bacillus subtilis (strain 168) GN=splB PE=1 SV=1	11.1111	3	342	39.917	8.48	splB; QU35_07775	183.1	128.9
P37955	Transcriptional regulator SplA OS=Bacillus subtilis (strain 168) GN=splA PE=4 SV=1	13.9241	1	79	9.206	4.7	splA; QU35_07770	257.3	80.6
P37954	UvrABC system protein B OS=Bacillus subtilis (strain 168) GN=uvrB PE=1 SV=2	30.1059	25	661	76.279	5.57	uvrB; QU35_19065	52.2	88.3
P37949	Elongation factor 4 OS=Bacillus subtilis (strain 168) GN=lepA PE=3 SV=2	55.719	30	612	68.543	5.27	lepA; QU35_13905	179.9	117.1
P37948	Glycerol-3-phosphate transporter OS=Bacillus subtilis (strain 168) GN=glpT PE=3 SV=1	6.30631	2	444	49.769	9.17	glpT; QU35_01330	103.9	69.5
P37947	HTH-type transcriptional regulator DegA OS=Bacillus subtilis (strain 168) GN=degA PE=1 SV=1	9.79228	3	337	36.64	7.88		183.3	192
P37946	L-threonine dehydratase biosynthetic IlvA OS=Bacillus subtilis (strain 168) GN=ilvA PE=3 SV=1	34.5972	14	422	46.672	6.14		106.5	116.4
P37945	Lon protease 1 OS=Bacillus subtilis (strain 168) GN=lon1 PE=1 SV=1	48.4496	36	774	86.553	6.2	lonA; QU35_15335	176.8	155.9
P37944	Shikimate kinase OS=Bacillus subtilis (strain 168) GN=aroK PE=3 SV=2	30.6452	6	186	21.909	6.4	aroK; QU35_01855	12.4	11.5
P37942	Lipoamide acyltransferase component of branched-chain alpha-keto acid dehydrogenase complex OS=Bacillus subtilis (strain 168) GN=bfmBB PE=3 SV=1	47.6415	21	424	45.808	5.6	bkdB; QU35_13135	175.6	112
P37941	2-oxoisovalerate dehydrogenase subunit beta OS=Bacillus subtilis (strain 168) GN=bfmBAB PE=1 SV=1	53.5168	19	327	35.833	5.1	bkdAB; QU35_13140	71.2	49.1
P37940	2-oxoisovalerate dehydrogenase subunit alpha OS=Bacillus subtilis (strain 168) GN=bfmBAA PE=1 SV=1	60	16	330	36.311	5.08	bkdAA; QU35_13145	193.2	122.5
P37887	Cysteine synthase OS=Bacillus subtilis (strain 168) GN=cysK PE=1 SV=3	81.4935	24	308	32.799	5.8	cysK; QU35_00435	98.8	126.6
P37878	DNA-3-methyladenine glycosylase OS=Bacillus subtilis (strain 168) GN=alkA PE=1 SV=1	5.61056	1	303	35.611	8.16	alkA; QU35_01160	154.1	197
P37877	Acetate kinase OS=Bacillus subtilis (strain 168) GN=ackA PE=1 SV=1	75.443	26	395	43.11	5.5	ackA; QU35_16005	161.1	87.2
P37876	Uncharacterized protein YtxK OS=Bacillus subtilis (strain 168) GN=ytxK PE=4 SV=2	36.1702	11	329	37.327	5.8	ytxK; QU35_16010	189.6	89
P37875	Stage V sporulation protein R OS=Bacillus subtilis (strain 168) GN=spoVR PE=4 SV=1	32.906	15	468	55.592	5.78	spoVR; QU35_05340	64.8	463.5
P37874	Uncharacterized protein YgxB OS=Bacillus subtilis (strain 168) GN=ygxB PE=4 SV=2	4.52899	3	552	59.931	9.83	ygxB	26.6	121.9
P37872	Uncharacterized protein YbxB OS=Bacillus subtilis (strain 168) GN=ybxB PE=3 SV=1	36.3184	9	201	22.5	6.57	ybxB; QU35_00685	194	125.1
P37871	DNA-directed RNA polymerase subunit beta' OS=Bacillus subtilis (strain 168) GN=rpoC PE=1 SV=4	74.5621	92	1199	134.168	8.63	rpoC; QU35_00695	74.2	79.5
P37870	DNA-directed RNA polymerase subunit beta OS=Bacillus subtilis (strain 168) GN=rpoB PE=1 SV=2	68.1475	85	1193	133.603	5.03	rpoB; QU35_00690	111	143.1
P37869	Enolase OS=Bacillus subtilis (strain 168) GN=eno PE=1 SV=4	76.5116	36	430	46.553	4.77	eno; QU35_18420	186.2	98.5
P37815	ATP synthase subunit c OS=Bacillus subtilis (strain 168) GN=atpE PE=1 SV=1	22.8571	2	70	7.089	6.51	atpE; QU35_19955	48.8	438.3
P37814	ATP synthase subunit b OS=Bacillus subtilis (strain 168) GN=atpF PE=1 SV=1	44.1176	9	170	19.196	5.11	atpF; QU35_19945	176.9	244.6
P37813	ATP synthase subunit a OS=Bacillus subtilis (strain 168) GN=atpB PE=1 SV=1	4.09836	1	244	27.036	9.11	atpB; QU35_19960	58.4	120.5
P37812	ATP synthase epsilon chain OS=Bacillus subtilis (strain 168) GN=atpC PE=1 SV=1	47.7273	5	132	14.2	5.6	atpC; QU35_19920	159.2	205.5
P37811	ATP synthase subunit delta OS=Bacillus subtilis (strain 168) GN=atpH PE=1 SV=1	39.2265	8	181	19.97	9.17	atpH; QU35_19940	185.3	112.7
P37810	ATP synthase gamma chain OS=Bacillus subtilis (strain 168) GN=atpG PE=1 SV=2	44.5993	16	287	31.635	7.06	atpG; QU35_19930	95	118.6
P37809	ATP synthase subunit beta OS=Bacillus subtilis (strain 168) GN=atpD PE=1 SV=1	79.704	32	473	51.388	4.91	atpD; QU35_19925	42.2	50
P37808	ATP synthase subunit alpha OS=Bacillus subtilis (strain 168) GN=atpA PE=1 SV=3	58.1673	30	502	54.565	5.36	atpA; QU35_19935	134.4	218.8
P37807	50S ribosomal protein L28 OS=Bacillus subtilis (strain 168) GN=rpmB PE=1 SV=1	27.4194	3	62	6.805	11.77	rpmB; QU35_08765	140.9	88.4
P37599	Chemotaxis protein CheV OS=Bacillus subtilis (strain 168) GN=cheV PE=1 SV=1	57.4257	13	303	34.612	4.91	cheV; QU35_07820	31.3	35.7
P37585	UDP-N-acetylglucosamine--N-acetylmuramyl-(pentapeptide) pyrophosphoryl-undecaprenol N-acetylglucosamine transferase OS=Bacillus subtilis (strain 168) GN=murG PE=3 SV=3	48.2094	18	363	39.911	9.14	murG; QU35_08460	177.4	127.3
P37584	Protein CsaA OS=Bacillus subtilis (strain 168) GN=csaA PE=1 SV=2	42.7273	4	110	11.9	8.44	csaA; QU35_10500	6.1	41.2
P37582	HTH-type transcriptional regulator GlnR OS=Bacillus subtilis (strain 168) GN=glnR PE=1 SV=1	25.1852	3	135	15.822	9.31	glnR; QU35_09600	177.9	117.2
P37580	Iron(3+)-hydroxamate-binding protein FhuD OS=Bacillus subtilis (strain 168) GN=fhuD PE=1 SV=1	38.7302	14	315	34.405	8.82	fhuD; QU35_18125	162.9	101.4
P37575	Stage II sporulation protein B OS=Bacillus subtilis (strain 168) GN=spoIIB PE=1 SV=1	35.5422	10	332	35.901	5.05	spoIIB; QU35_15260	22.9	337
P37574	Uncharacterized protein YacP OS=Bacillus subtilis (strain 168) GN=yacP PE=4 SV=1	11.7647	2	170	19.66	7.5	yacP; QU35_00640	131.7	109.5
P37573	DNA integrity scanning protein DisA OS=Bacillus subtilis (strain 168) GN=disA PE=1 SV=1	45	12	360	40.709	5.94	yacK; QU35_00590	100.2	103.7
P37572	DNA repair protein RadA homolog OS=Bacillus subtilis (strain 168) GN=radA PE=3 SV=1	21.8341	6	458	49.452	8.21	radA; QU35_00585	167.8	177.7
P37571	Negative regulator of genetic competence ClpC/MecB OS=Bacillus subtilis (strain 168) GN=clpC PE=1 SV=1	69.0123	60	810	90.063	6.15	clpC; QU35_00580	87.6	94.6
P37570	Protein-arginine kinase OS=Bacillus subtilis (strain 168) GN=mcsB PE=1 SV=1	48.4848	13	363	41.098	5.33	mcsB; QU35_00575	162.9	161.2
P37569	Protein-arginine kinase activator protein OS=Bacillus subtilis (strain 168) GN=mcsA PE=1 SV=1	39.4595	8	185	21.009	7.06	mcsA; QU35_00570	190.2	293.9
P37568	Transcriptional regulator CtsR OS=Bacillus subtilis (strain 168) GN=ctsR PE=1 SV=1	18.8312	4	154	17.732	8.97	ctsR; QU35_00565	123.5	312.8
P37567	Probable tRNA-dihydrouridine synthase 1 OS=Bacillus subtilis (strain 168) GN=dus1 PE=3 SV=1	26.1261	7	333	37.042	7.97	dusB; QU35_00475	47.8	21.8
P37566	Putative peptidyl-prolyl cis-trans isomerase YacD OS=Bacillus subtilis (strain 168) GN=yacD PE=3 SV=1	55.5556	14	297	34.075	5.22	yacD; QU35_00430	43.1	44.5
P37565	33 kDa chaperonin OS=Bacillus subtilis (strain 168) GN=hslO PE=1 SV=1	40.2062	13	291	31.791	4.94	hslO; QU35_00425	186.2	133.9
P37564	Type III pantothenate kinase OS=Bacillus subtilis (strain 168) GN=coaX PE=1 SV=3	17.0543	4	258	28.558	6.3	coaX; QU35_00420	197.6	30.5
P37563	tRNA(Ile)-lysidine synthase OS=Bacillus subtilis (strain 168) GN=tilS PE=1 SV=2	15.678	6	472	53.43	8.37	tilS; QU35_00405	127.9	255.3
P37561	Uncharacterized protein YabS OS=Bacillus subtilis (strain 168) GN=yabS PE=4 SV=1	35.5102	6	245	26.759	4.97	yabS	49.5	471.8
P37560	Uncharacterized protein YabR OS=Bacillus subtilis (strain 168) GN=yabR PE=3 SV=1	43.75	9	128	14.187	9.83	yabR; QU35_00375	187	135.2
P37558	Spore protein YabP OS=Bacillus subtilis (strain 168) GN=yabP PE=2 SV=1	45	4	100	11.396	6.8	yabP; QU35_00360	112.9	356.1
P37557	Uncharacterized protein YabO OS=Bacillus subtilis (strain 168) GN=yabO PE=3 SV=1	56.9767	6	86	9.713	9.64	yabO; QU35_00355	152.3	137.1
P37556	Uncharacterized protein YabN OS=Bacillus subtilis (strain 168) GN=yabN PE=4 SV=1	37.2188	19	489	56.071	4.79	yabN; QU35_00350	180.8	106.6
P37554	Stage V sporulation protein T OS=Bacillus subtilis (strain 168) GN=spoVT PE=1 SV=1	51.6854	7	178	19.73	5.02	spoVT; QU35_00340	150.9	227.3
P37553	Uncharacterized protein YabK OS=Bacillus subtilis (strain 168) GN=yabK PE=4 SV=1	31.5789	1	76	8.842	5.58	yabK; QU35_00330	151.4	355.9
P37552	2-iminobutanoate/2-iminopropanoate deaminase OS=Bacillus subtilis (strain 168) GN=yabJ PE=1 SV=3	28.8	3	125	13.645	5.43	yabJ; QU35_00295	51.5	61.1
P37551	Pur operon repressor OS=Bacillus subtilis (strain 168) GN=purR PE=1 SV=1	41.4035	10	285	31.209	6.11	purR; QU35_00290	137.9	233.4
P37550	4-diphosphocytidyl-2-C-methyl-D-erythritol kinase OS=Bacillus subtilis (strain 168) GN=ispE PE=3 SV=1	38.0623	9	289	31.699	6.8	ipk; QU35_00285	163.1	121.2
P37549	Protein SspF OS=Bacillus subtilis (strain 168) GN=sspF PE=3 SV=1	14.7541	1	61	7.017	9.32	sspF; QU35_00280
P37547	Ribonuclease M5 OS=Bacillus subtilis (strain 168) GN=rnmV PE=1 SV=1	35.4839	6	186	20.661	7.11	rnmV; QU35_00260	210.6	97.7
P37546	Uncharacterized protein YabE OS=Bacillus subtilis (strain 168) GN=yabE PE=3 SV=1	11.2128	3	437	47.681	8.88	yabE; QU35_00255	48.7	349.8
P37545	Uncharacterized deoxyribonuclease YabD OS=Bacillus subtilis (strain 168) GN=yabD PE=3 SV=1	59.6078	11	255	29.214	5.07	yabD; QU35_00250	147.2	152.7
P37544	Ribosomal RNA small subunit methyltransferase I OS=Bacillus subtilis (strain 168) GN=rsmI PE=3 SV=1	26.7123	10	292	33.022	5.87	yabC; QU35_00235	173.5	135.5
P37543	Uncharacterized protein YabB OS=Bacillus subtilis (strain 168) GN=yabB PE=4 SV=1	40.081	8	247	28.264	6.95	yabB; QU35_00225	162.9	143
P37542	Initiation-control protein YabA OS=Bacillus subtilis (strain 168) GN=yabA PE=3 SV=1	25.2101	3	119	14.09	6.52	yabA; QU35_00220	196.3	224.3
P37541	Stage 0 sporulation protein YaaT OS=Bacillus subtilis (strain 168) GN=yaaT PE=3 SV=1	50.1818	13	275	31.199	5.14	yaaT; QU35_00215	123.8	82.5
P37540	DNA polymerase III subunit delta' OS=Bacillus subtilis (strain 168) GN=holB PE=3 SV=1	31.307	8	329	37.597	6.8	holB; QU35_00210	153.3	87
P37539	Uncharacterized protein YaaR OS=Bacillus subtilis (strain 168) GN=yaaR PE=4 SV=1	21.9178	3	146	16.708	9.25	yaaR; QU35_00205	184	62.6
P37538	Uncharacterized protein YaaQ OS=Bacillus subtilis (strain 168) GN=yaaQ PE=1 SV=1	43.1193	5	109	11.959	6.54	yaaQ; QU35_00200	93.9	108.8
P37537	Thymidylate kinase OS=Bacillus subtilis (strain 168) GN=tmk PE=3 SV=2	63.6792	12	212	23.851	5.15	tmk; QU35_00195	205.3	67.7
P37536	Uncharacterized protein YaaO OS=Bacillus subtilis (strain 168) GN=yaaO PE=3 SV=1	19.5833	8	480	53.13	6.16	yaaO; QU35_00190	174.1	149.2
P37535	Uncharacterized protein YaaN OS=Bacillus subtilis (strain 168) GN=yaaN PE=3 SV=1	32.9016	12	386	43.803	5.96	yaaN; QU35_00185	127.3	178.9
P37534	Protein CsfB OS=Bacillus subtilis (strain 168) GN=csfB PE=4 SV=1	25	1	64	7.434	7.81	csfB; QU35_00175	151	145.2
P37533	Uncharacterized protein YaaL OS=Bacillus subtilis (strain 168) GN=yaaL PE=4 SV=1	27.027	2	74	9.221	9.89	yaaL; QU35_00140	152.2	106.6
P37532	Uncharacterized isochorismatase family protein YaaI OS=Bacillus subtilis (strain 168) GN=yaaI PE=3 SV=1	5.52486	1	181	20.796	4.97	yaaI; QU35_00115		144.6
P37531	Spore germination protein YaaH OS=Bacillus subtilis (strain 168) GN=yaaH PE=2 SV=1	47.541	16	427	48.607	6	yaaH; QU35_00110	32.1	145.4
P37530	Deoxyguanosine kinase OS=Bacillus subtilis (strain 168) GN=dgk PE=1 SV=1	16.4251	4	207	24.13	6.23	dgk; QU35_00105	134.3	93.9
P37529	Deoxyadenosine/deoxycytidine kinase OS=Bacillus subtilis (strain 168) GN=dck PE=1 SV=1	37.788	7	217	25.428	5.94	dck; QU35_00100	32.4	27.5
P37528	Pyridoxal 5'-phosphate synthase subunit PdxT OS=Bacillus subtilis (strain 168) GN=pdxT PE=1 SV=1	75	10	196	21.433	5.25	yaaE; QU35_00085	107.4	115.4
P37527	Pyridoxal 5'-phosphate synthase subunit PdxS OS=Bacillus subtilis (strain 168) GN=pdxS PE=1 SV=3	70.4082	20	294	31.591	5.35	yaaD; QU35_00080	158.6	175.3
P37525	Uncharacterized protein YaaB OS=Bacillus subtilis (strain 168) GN=yaaB PE=4 SV=2	39.5062	4	81	9.206	9.04	yaaB; QU35_00025	186.7	146.3
P37524	Nucleoid occlusion protein OS=Bacillus subtilis (strain 168) GN=noc PE=1 SV=1	44.8763	13	283	32.774	6.21	noc; QU35_22145	168.9	168.4
P37523	Uncharacterized protein YyaB OS=Bacillus subtilis (strain 168) GN=yyaB PE=4 SV=2	6.84932	1	146	16.884	9.91	yyaB; QU35_22140
P37522	Sporulation initiation inhibitor protein Soj OS=Bacillus subtilis (strain 168) GN=soj PE=1 SV=1	25.2964	6	253	27.526	5.24	parA; QU35_22135	122.2	90.8
P37521	Uncharacterized protein YyaC OS=Bacillus subtilis (strain 168) GN=yyaC PE=4 SV=1	27.8049	4	205	22.458	9.74	yyaC; QU35_22125	33.2	469.3
P37519	Probable oxidoreductase YyaE OS=Bacillus subtilis (strain 168) GN=yyaE PE=3 SV=1	22.6387	9	667	73.889	5.49	yyaE; QU35_22110	181.2	95.9
P37518	Ribosome-binding ATPase YchF OS=Bacillus subtilis (strain 168) GN=ychF PE=3 SV=1	47.541	16	366	40.044	4.92	yyaF; QU35_22105	158.7	211.3
P37517	Catabolite control protein B OS=Bacillus subtilis (strain 168) GN=ccpB PE=1 SV=1	5.78778	2	311	34.825	6.8	ccpB; QU35_22080	178	193.3
P37515	Probable maltose O-acetyltransferase OS=Bacillus subtilis (strain 168) GN=maa PE=3 SV=1	54.8913	6	184	20.197	6.62	maa; QU35_22070	249.9	198.2
P37514	Putative metabolite transport protein YyaJ OS=Bacillus subtilis (strain 168) GN=yyaJ PE=3 SV=2	3.7694	2	451	49.639	9.44	yyaJ; QU35_22065	140.3	272
P37513	Uncharacterized protein YyaK OS=Bacillus subtilis (strain 168) GN=yyaK PE=4 SV=1	3.01003	1	299	33.985	9.09	yyaK; QU35_22060	131.7	103
P37512	Uncharacterized protein YyaL OS=Bacillus subtilis (strain 168) GN=yyaL PE=4 SV=1	20.4644	11	689	78.705	5.22	yyaL; QU35_22055	154.9	184.6
P37508	Uncharacterized protein YyaP OS=Bacillus subtilis (strain 168) GN=yyaP PE=1 SV=1	4.25532	1	188	21.723	6.35	yyaP; QU35_22030	111.5	44.9
P37507	Uncharacterized protein YyaQ OS=Bacillus subtilis (strain 168) GN=yyaQ PE=4 SV=1	41.5254	4	118	13.901	6.27	yyaQ; QU35_22025	153.1	197.4
P37504	Uncharacterized protein YyaT OS=Bacillus subtilis (strain 168) GN=yyaT PE=3 SV=1	16.2162	2	148	16.993	6.87	yyaT; QU35_22010	145.7	42.3
P37503	Uncharacterized HTH-type transcriptional regulator YybA OS=Bacillus subtilis (strain 168) GN=yybA PE=3 SV=1	20	3	150	17.573	9.42	yybA; QU35_22005	178.1	106
P37502	Probable metallo-hydrolase YybB OS=Bacillus subtilis (strain 168) GN=yybB PE=3 SV=1	46.8182	7	220	25.251	5.95	yybB; QU35_22000	20.5	20.7
P37500	Putative acetyltransferase BSU40680 OS=Bacillus subtilis (strain 168) GN=yybD PE=3 SV=1	18.3673	2	147	16.553	6.64	yybD; QU35_21990	164.2	92
P37496	Uncharacterized protein YybH OS=Bacillus subtilis (strain 168) GN=yybH PE=1 SV=1	6.20155	1	129	14.56	4.88	yybH; QU35_21970	443.4	284.1
P37495	Uncharacterized protein YybI OS=Bacillus subtilis (strain 168) GN=yybI PE=4 SV=1	27.8626	5	262	30.13	6.37	yybI; QU35_21965	126.6	281.3
P37494	Uncharacterized ABC transporter ATP-binding protein YybJ OS=Bacillus subtilis (strain 168) GN=yybJ PE=3 SV=1	40.8257	7	218	24.257	8.47	yybJ; QU35_21960	152.4	92.3
P37487	Manganese-dependent inorganic pyrophosphatase OS=Bacillus subtilis (strain 168) GN=ppaC PE=1 SV=1	73.7864	28	309	33.968	4.79	ppaC; QU35_21905	61.2	73.2
P37486	Uncharacterized HTH-type transcriptional regulator YybR OS=Bacillus subtilis (strain 168) GN=yybR PE=1 SV=1	21.6	3	125	14.722	8.41	yybR; QU35_21900	197.3	103.9
P37484	Uncharacterized protein YybT OS=Bacillus subtilis (strain 168) GN=yybT PE=3 SV=1	10.3187	6	659	74.279	5.15	yybT; QU35_21880	125.1	266.9
P37482	Uncharacterized transporter YycB OS=Bacillus subtilis (strain 168) GN=yycB PE=2 SV=1	1.74129	1	402	43.156	10.15	yycB; QU35_21865	140	123.9
P37481	Uncharacterized protein YycC OS=Bacillus subtilis (strain 168) GN=yycC PE=2 SV=2	28.2609	1	46	5.252	6.51	yycC; QU35_21860	164.3	169.7
P37479	Uncharacterized protein YycE OS=Bacillus subtilis (strain 168) GN=yycE PE=1 SV=1	15.8273	2	139	15.578	5.74	yycE; QU35_21835	131.9	168.2
P37478	Transcriptional regulatory protein YycF OS=Bacillus subtilis (strain 168) GN=yycF PE=1 SV=1	44.2553	10	235	27.209	5.19	walR; QU35_21805	182.7	163.5
P37477	Lysine--tRNA ligase OS=Bacillus subtilis (strain 168) GN=lysS PE=3 SV=1	51.3026	25	499	57.503	5.34	lysS; QU35_00480	100.6	80.3
P37476	ATP-dependent zinc metalloprotease FtsH OS=Bacillus subtilis (strain 168) GN=ftsH PE=1 SV=1	49.1366	35	637	70.893	6.25	ftsH; QU35_00415	29.5	27.6
P37475	Stage II sporulation protein E OS=Bacillus subtilis (strain 168) GN=spoIIE PE=1 SV=1	17.2914	13	827	91.91	6.61	spoIIE; QU35_00390	52.3	336.4
P37474	Transcription-repair-coupling factor OS=Bacillus subtilis (strain 168) GN=mfd PE=3 SV=1	50.9771	54	1177	133.729	5.69	mfd; QU35_00335	183.7	144.2
P37472	Hypoxanthine-guanine phosphoribosyltransferase OS=Bacillus subtilis (strain 168) GN=hprT PE=3 SV=1	55.5556	9	180	20.227	4.93	hprT	207.9	173.9
P37471	Cell division protein DivIC OS=Bacillus subtilis (strain 168) GN=divIC PE=1 SV=1	8	1	125	14.712	9.52	divIC; QU35_00370
P37470	Peptidyl-tRNA hydrolase OS=Bacillus subtilis (strain 168) GN=spoVC PE=3 SV=1	45.2128	9	188	20.859	5.96	pth; QU35_00325	189.8	122.1
P37469	Replicative DNA helicase OS=Bacillus subtilis (strain 168) GN=dnaC PE=1 SV=2	15.859	5	454	50.545	4.88	dnaC; QU35_21840	182.8	81.5
P37468	Ribosomal RNA small subunit methyltransferase A OS=Bacillus subtilis (strain 168) GN=rsmA PE=3 SV=1	56.8493	15	292	32.701	6.06	ksgA; QU35_00265	115.2	75.9
P37466	Protein Veg OS=Bacillus subtilis (strain 168) GN=veg PE=1 SV=1	10.4651	2	86	9.544	5.15	veg; QU35_00275	188.5	28.4
P37465	Methionine--tRNA ligase OS=Bacillus subtilis (strain 168) GN=metG PE=3 SV=1	60.241	43	664	76.14	5.24	metS; QU35_00245	48.8	45.2
P37464	Serine--tRNA ligase OS=Bacillus subtilis (strain 168) GN=serS PE=3 SV=1	56	28	425	48.811	5.48	serS; QU35_00090	186.3	147.4
P37455	Single-stranded DNA-binding protein A OS=Bacillus subtilis (strain 168) GN=ssbA PE=1 SV=1	84.3023	12	172	18.731	5.16	ssbA; QU35_22095	198.4	171.5
P37454	Exodeoxyribonuclease OS=Bacillus subtilis (strain 168) GN=exoA PE=1 SV=1	24.2063	4	252	29.234	4.91	exoAA; QU35_22085	169.4	101.6
P37437	50S ribosomal protein L9 OS=Bacillus subtilis (strain 168) GN=rplI PE=3 SV=1	76.5101	15	149	16.342	9.48	rplI; QU35_21875	207.6	130.3
P37253	Ketol-acid reductoisomerase OS=Bacillus subtilis (strain 168) GN=ilvC PE=1 SV=1	79.5322	29	342	37.434	5.71	ilvC; QU35_15380	56.6	287.5
P37252	Acetolactate synthase small subunit OS=Bacillus subtilis (strain 168) GN=ilvH PE=3 SV=3	50	7	172	18.913	9.64	ilvH; QU35_15385	7.7	35.6
P37251	Acetolactate synthase large subunit OS=Bacillus subtilis (strain 168) GN=ilvB PE=1 SV=4	52.439	26	574	62.549	5.49	ilvB; QU35_15390	13.4	100.6
P37105	Signal recognition particle protein OS=Bacillus subtilis (strain 168) GN=ffh PE=1 SV=1	50.4484	21	446	49.509	8.94	ffh; QU35_08845	161.4	88.3
P37104	UPF0122 protein YlxM OS=Bacillus subtilis (strain 168) GN=ylxM PE=3 SV=1	18.1818	2	110	13.157	4.77	ylxM; QU35_08840	139.4	156.1
P36949	D-ribose-binding protein OS=Bacillus subtilis (strain 168) GN=rbsB PE=3 SV=2	60.6557	19	305	32.207	6.58	rbsB; QU35_19485	148.5	181.7
P36948	Ribose transport system permease protein RbsC OS=Bacillus subtilis (strain 168) GN=rbsC PE=3 SV=2	22.6708	9	322	33.766	9.95	rbsC; QU35_19480	231.1	208.3
P36947	Ribose import ATP-binding protein RbsA OS=Bacillus subtilis (strain 168) GN=rbsA PE=3 SV=2	66.9371	40	493	54.498	6.62	rbsA; QU35_19475	59.9	66.6
P36946	D-ribose pyranase OS=Bacillus subtilis (strain 168) GN=rbsD PE=1 SV=1	39.6947	5	131	14.219	5.27	rbsD; QU35_19470	120.7	71.6
P36945	Ribokinase OS=Bacillus subtilis (strain 168) GN=rbsK PE=3 SV=2	80.8874	15	293	31.119	4.91	rbsK; QU35_19465	183.5	192.7
P36944	Ribose operon repressor OS=Bacillus subtilis (strain 168) GN=rbsR PE=3 SV=2	21.7791	8	326	35.834	5.95	rbsR; QU35_19460	193.1	89.5
P36843	Arginine biosynthesis bifunctional protein ArgJ OS=Bacillus subtilis (strain 168) GN=argJ PE=3 SV=2	42.3645	15	406	43.25	4.94	argJ; QU35_06260	14.3	82.6
P36839	Acetylornithine aminotransferase OS=Bacillus subtilis (strain 168) GN=argD PE=3 SV=2	57.6623	19	385	40.952	6.54	argD; QU35_06270	37.6	356.6
P36838	Carbamoyl-phosphate synthase arginine-specific small chain OS=Bacillus subtilis (strain 168) GN=carA PE=3 SV=2	12.1813	5	353	39.059	6.68	carA; QU35_06275	71.4	378.9
P36430	Leucine--tRNA ligase OS=Bacillus subtilis (strain 168) GN=leuS PE=3 SV=3	57.3383	38	804	91.485	5.14	leuS; QU35_16420	102.2	78.9
P35620	Flagellar biosynthesis protein FlhA OS=Bacillus subtilis (strain 168) GN=flhA PE=1 SV=2	10.192	5	677	73.931	4.91	flhA; QU35_09055	153.7	126.6
P35538	Flagellar biosynthetic protein FlhB OS=Bacillus subtilis (strain 168) GN=flhB PE=3 SV=2	4.44444	1	360	41.07	9.41	flhB; QU35_09050
P35528	Flagellar biosynthetic protein FliP OS=Bacillus subtilis (strain 168) GN=fliP PE=3 SV=1	4.52489	1	221	24.839	5.58	fliP; QU35_09035	118.5	111.1
P35166	Sigma-X negative effector OS=Bacillus subtilis (strain 168) GN=rsiX PE=1 SV=2	20.1087	7	368	41.269	5.8	rsiX; QU35_12645	263.3	31.9
P35165	RNA polymerase sigma factor SigX OS=Bacillus subtilis (strain 168) GN=sigX PE=1 SV=2	28.866	5	194	23.209	6.55	sigX; QU35_12650	221.1	121.8
P35164	Sensor histidine kinase ResE OS=Bacillus subtilis (strain 168) GN=resE PE=1 SV=1	28.0136	14	589	66.73	5.71	resE; QU35_12655	151.5	202.7
P35163	Transcriptional regulatory protein ResD OS=Bacillus subtilis (strain 168) GN=resD PE=3 SV=2	58.75	14	240	27.498	5.78	resD; QU35_12660	151.8	182.8
P35162	Cytochrome c biogenesis protein ResC OS=Bacillus subtilis (strain 168) GN=resC PE=3 SV=2	18.6701	5	391	43.663	9.51	resC; QU35_12665	94.6	241.3
P35161	Cytochrome c biogenesis protein ResB OS=Bacillus subtilis (strain 168) GN=resB PE=4 SV=1	22.6937	10	542	61.722	9.19	resB; QU35_12670	119.4	250.7
P35160	Thiol-disulfide oxidoreductase ResA OS=Bacillus subtilis (strain 168) GN=resA PE=1 SV=2	21.7877	3	179	19.995	8.22	resA; QU35_12675	112.2	251.7
P35159	Ribosomal large subunit pseudouridine synthase B OS=Bacillus subtilis (strain 168) GN=rluB PE=1 SV=2	51.2295	18	244	27.721	9.85	rluB; QU35_12680	203.1	131.8
P35156	Uncharacterized protein YpuI OS=Bacillus subtilis (strain 168) GN=ypuI PE=4 SV=1	20.1117	4	179	20.338	5.82	ypuI; QU35_12700	225.3	99.7
P35155	Segregation and condensation protein B OS=Bacillus subtilis (strain 168) GN=scpB PE=1 SV=1	4.06091	1	197	22.024	4.53	spcB; QU35_12705	210.4	97.9
P35154	Segregation and condensation protein A OS=Bacillus subtilis (strain 168) GN=scpA PE=1 SV=1	8.36653	2	251	29.593	5.03	scpA; QU35_12710	230.5	145.3
P35150	D-alanyl-D-alanine carboxypeptidase DacB OS=Bacillus subtilis (strain 168) GN=dacB PE=1 SV=1	17.2775	9	382	43.053	9.36	dacB; QU35_12695	62	476.2
P35149	Stage IV sporulation protein A OS=Bacillus subtilis (strain 168) GN=spoIVA PE=1 SV=1	58.5366	29	492	55.14	4.83	spoIVA; QU35_12490	39.6	236.9
P35146	3-dehydroquinate dehydratase OS=Bacillus subtilis (strain 168) GN=aroD PE=3 SV=1	34.5098	7	255	28.114	5.2	aroD; QU35_12640	208.8	161
P35137	Peptidyl-prolyl cis-trans isomerase B OS=Bacillus subtilis (strain 168) GN=ppiB PE=1 SV=1	94.4056	8	143	15.246	5.87	ppiB; QU35_12780	198.2	109.6
P35136	D-3-phosphoglycerate dehydrogenase OS=Bacillus subtilis (strain 168) GN=serA PE=3 SV=3	65.5238	31	525	57.094	6.02	serA; QU35_12635	102.3	174.3
P34958	Quinol oxidase subunit 3 OS=Bacillus subtilis (strain 168) GN=qoxC PE=3 SV=1	15.1961	3	204	22.657	6.71	qoxC; QU35_20615	118.8	64.5
P34957	Quinol oxidase subunit 2 OS=Bacillus subtilis (strain 168) GN=qoxA PE=3 SV=4	50.4673	18	321	36.259	5.11	qoxA	71.7	63.5
P34956	Quinol oxidase subunit 1 OS=Bacillus subtilis (strain 168) GN=qoxB PE=3 SV=1	10.7858	7	649	73.789	8.73	qoxB; QU35_20620	179.4	181.9
P33911	Carbon storage regulator homolog OS=Bacillus subtilis (strain 168) GN=csrA PE=1 SV=1	50	4	74	8.131	6.54	csrA; QU35_19170	151	163.2
P33690	Competence regulatory protein ComQ OS=Bacillus subtilis (strain 168) GN=comQ PE=4 SV=2	4.01338	1	299	34.197	5.19	comQ; QU35_17270	162.1	347.7
P33189	Uncharacterized aminotransferase YhxA OS=Bacillus subtilis (strain 168) GN=yhxA PE=3 SV=4	62.6667	30	450	49.845	5.97	yhxA	133.9	266.6
P33166	Elongation factor Tu OS=Bacillus subtilis (strain 168) GN=tuf PE=3 SV=1	86.1111	37	396	43.566	5.01	tufA; QU35_00720	86.2	86.9
P32960	Probable amino-acid racemase OS=Bacillus subtilis (strain 168) GN=racX PE=2 SV=2	30.837	7	227	25.27	5.82	racX; QU35_18685	166.1	179
P32959	Penicillin-binding protein 4* OS=Bacillus subtilis (strain 168) GN=pbpE PE=1 SV=1	38.8027	12	451	51.405	5.12	pbpE; QU35_18690	141.4	159
P32732	tRNA pseudouridine synthase B OS=Bacillus subtilis (strain 168) GN=truB PE=3 SV=2	33.3333	8	309	34.183	7.09	truB; QU35_09190	169.7	117.3
P32731	Ribosome-binding factor A OS=Bacillus subtilis (strain 168) GN=rbfA PE=3 SV=1	52.9915	5	117	13.379	8.94	rbfA; QU35_09185	189.1	61.5
P32730	Uncharacterized protein YlxP OS=Bacillus subtilis (strain 168) GN=ylxP PE=4 SV=1	13.0435	1	92	10.646	7.97	ylxP; QU35_09180	154.9	109.1
P32729	Probable ribosomal protein YlxQ OS=Bacillus subtilis (strain 168) GN=rplGA PE=1 SV=1	38	4	100	11.047	9.74	ylxQ; QU35_09170	180.6	71.5
P32728	Uncharacterized protein YlxR OS=Bacillus subtilis (strain 168) GN=ylxR PE=4 SV=1	32.967	4	91	10.403	9.6	ylxR; QU35_09165	177	131.4
P32727	Transcription termination/antitermination protein NusA OS=Bacillus subtilis (strain 168) GN=nusA PE=1 SV=2	52.5606	20	371	41.7	4.86	nusA; QU35_09160	167.6	162.6
P32726	Ribosome maturation factor RimP OS=Bacillus subtilis (strain 168) GN=rimP PE=3 SV=1	42.9487	7	156	17.613	4.77	ylxS; QU35_09155	147.8	150.3
P32437	IMPACT family member YvyE OS=Bacillus subtilis (strain 168) GN=yvyE PE=3 SV=2	42.3963	7	217	24.822	6.23	yvyE; QU35_19240	192.2	123.1
P32436	Protein DegV OS=Bacillus subtilis (strain 168) GN=degV PE=1 SV=2	41.9929	11	281	31.56	5.53	yviA; QU35_19225	110.2	91.3
P32399	Uncharacterized protein YhgE OS=Bacillus subtilis (strain 168) GN=yhgE PE=4 SV=2	31.871	22	775	84.042	5.35	yhgE; QU35_05720	195.2	105.5
P32398	Uncharacterized HTH-type transcriptional regulator YhgD OS=Bacillus subtilis (strain 168) GN=yhgD PE=3 SV=1	17.2775	4	191	21.78	7.47	yhgD; QU35_05715	192.8	143.6
P32397	Protoporphyrinogen oxidase OS=Bacillus subtilis (strain 168) GN=hemY PE=1 SV=1	27.6596	10	470	51.171	8.1	hemY; QU35_05710	188.7	88
P32396	Ferrochelatase OS=Bacillus subtilis (strain 168) GN=hemH PE=1 SV=1	39.6774	12	310	35.326	4.91	hemH; QU35_05705	164.8	148.4
P32395	Uroporphyrinogen decarboxylase OS=Bacillus subtilis (strain 168) GN=hemE PE=1 SV=1	28.8952	10	353	39.621	5.6	hemE; QU35_05700	176.5	88.6
P32393	ComE operon protein 2 OS=Bacillus subtilis (strain 168) GN=comEB PE=3 SV=1	50.7937	7	189	20.955	5.74	comEB; QU35_13945	199.3	110.4
P32081	Cold shock protein CspB OS=Bacillus subtilis (strain 168) GN=cspB PE=1 SV=1	92.5373	8	67	7.361	4.56	cspB; QU35_05190	56.3	58.9
P31847	Uncharacterized protein YpuA OS=Bacillus subtilis (strain 168) GN=ypuA PE=4 SV=2	48.2759	13	290	31.275	4.87	ypuA; QU35_12785	228.6	37.4
P31845	Stage V sporulation protein AF OS=Bacillus subtilis (strain 168) GN=spoVAF PE=3 SV=4	3.65112	1	493	55.438	6.62	spoVAF; QU35_12795	147.7	408.8
P31114	Heptaprenyl diphosphate synthase component 2 OS=Bacillus subtilis (strain 168) GN=hepT PE=1 SV=1	27.0115	9	348	39.491	6.73	hepT	188	154.2
P31113	Demethylmenaquinone methyltransferase OS=Bacillus subtilis (strain 168) GN=menG PE=1 SV=1	46.3519	8	233	26.559	8.19	ubiE; QU35_12465	184	90.7
P31112	Heptaprenyl diphosphate synthase component 1 OS=Bacillus subtilis (strain 168) GN=hepS PE=1 SV=1	15.9363	5	251	29.104	6.74	hepS; QU35_12470	188.5	123
P31105	Chemotaxis protein methyltransferase OS=Bacillus subtilis (strain 168) GN=cheR PE=3 SV=4	35.1562	10	256	29.934	8.97	cheR; QU35_12445	150.2	142.7
P31104	Chorismate synthase OS=Bacillus subtilis (strain 168) GN=aroC PE=1 SV=3	42.5641	17	390	42.779	6.48	aroF; QU35_12440	79.2	140.1
P31103	Nucleoside diphosphate kinase OS=Bacillus subtilis (strain 168) GN=ndk PE=1 SV=3	47.651	9	149	16.948	5.9	ndk	168.1	142.5
P31102	3-dehydroquinate synthase OS=Bacillus subtilis (strain 168) GN=aroB PE=3 SV=1	40.3315	14	362	40.791	7.34	aroB; QU35_12435	116.7	246.7
P31080	LexA repressor OS=Bacillus subtilis (strain 168) GN=lexA PE=1 SV=1	10.2439	1	205	22.835	5.48	lexA; QU35_09830	160.8	110.3
P30950	Delta-aminolevulinic acid dehydratase OS=Bacillus subtilis (strain 168) GN=hemB PE=3 SV=1	64.5062	16	324	36.186	5.3	hemB; QU35_15300	167.4	143.6
P30949	Glutamate-1-semialdehyde 2,1-aminomutase OS=Bacillus subtilis (strain 168) GN=hemL PE=1 SV=1	57.907	18	430	46.42	5.34	hemL; QU35_15295	188.4	128.9
P30300	Glycerol uptake operon antiterminator regulatory protein OS=Bacillus subtilis (strain 168) GN=glpP PE=2 SV=1	26.5625	4	192	21.595	8.1	glpP	178.1	160.5
P29727	GMP synthase [glutamine-hydrolyzing] OS=Bacillus subtilis (strain 168) GN=guaA PE=3 SV=3	56.7251	30	513	57.812	5.03	guaA; QU35_03675	135.7	99.2
P29726	Adenylosuccinate synthetase OS=Bacillus subtilis (strain 168) GN=purA PE=3 SV=1	53.4884	25	430	47.881	5.95		159.9	211.1
P29252	2-amino-4-hydroxy-6-hydroxymethyldihydropteridine pyrophosphokinase OS=Bacillus subtilis (strain 168) GN=folK PE=3 SV=2	47.9042	5	167	19.047	4.78	folK; QU35_00465	139.7	188.9
P29141	Minor extracellular protease vpr OS=Bacillus subtilis (strain 168) GN=vpr PE=1 SV=1	40.0744	25	806	85.555	6.18	vpr; QU35_20585	21.9	192.7
P29072	Chemotaxis protein CheA OS=Bacillus subtilis (strain 168) GN=cheA PE=1 SV=2	35.7143	21	672	74.765	4.77	cheA; QU35_09075	76.6	94.4
P28823	Dihydroneopterin aldolase OS=Bacillus subtilis (strain 168) GN=folB PE=3 SV=1	73.3333	7	120	13.508	5.54	folB; QU35_00460	128.2	192.7
P28822	Dihydropteroate synthase OS=Bacillus subtilis (strain 168) GN=sul PE=3 SV=2	38.5965	9	285	30.982	5.77	sul; QU35_00455	151.8	22.2
P28821	Aminodeoxychorismate lyase OS=Bacillus subtilis (strain 168) GN=pabC PE=3 SV=1	21.5017	7	293	33.494	6.57	pabC; QU35_00450	10.3	20.9
P28820	Aminodeoxychorismate synthase component 1 OS=Bacillus subtilis (strain 168) GN=pabB PE=1 SV=1	30.8511	13	470	53.218	5.55	pabB; QU35_00440	134	69.1
P28819	Aminodeoxychorismate/anthranilate synthase component 2 OS=Bacillus subtilis (strain 168) GN=pabA PE=2 SV=1	3.60825	1	194	21.671	5.06	pabA; QU35_00445	165	127.1
P28670	Uncharacterized protein YoxC OS=Bacillus subtilis (strain 168) GN=yoxC PE=4 SV=1	27.7228	5	101	11.385	9.57	yoxC; QU35_10190	115.7	159.5
P28628	Signal peptidase I S OS=Bacillus subtilis (strain 168) GN=sipS PE=1 SV=1	53.8043	12	184	21.034	9.36	sipS; QU35_12750	126.4	132.2
P28619	Ribonuclease PH OS=Bacillus subtilis (strain 168) GN=rph PE=1 SV=1	51.8367	10	245	26.665	5.2	rph; QU35_15430	169.5	98.2
P28618	Pyrrolidone-carboxylate peptidase OS=Bacillus subtilis (strain 168) GN=pcp PE=1 SV=1	25.1163	5	215	23.759	6.89	pcp; QU35_01600	114.7	226.2
P28612	Motility protein B OS=Bacillus subtilis (strain 168) GN=motB PE=3 SV=1	47.1264	13	261	29.464	7.06	motB; QU35_07620	144.5	213.6
P28611	Motility protein A OS=Bacillus subtilis (strain 168) GN=motA PE=3 SV=1	12.963	2	270	29.321	5.26	motA; QU35_07625	151.8	202.7
P28599	10 kDa chaperonin OS=Bacillus subtilis (strain 168) GN=groS PE=1 SV=2	80.8511	8	94	10.169	4.82	groES; QU35_03470	114.3	146.5
P28598	60 kDa chaperonin OS=Bacillus subtilis (strain 168) GN=groL PE=1 SV=3	80.8824	52	544	57.389	4.78	groEL; QU35_03475	64.5	85.9
P28368	Putative sigma-54 modulation protein OS=Bacillus subtilis (strain 168) GN=yvyD PE=1 SV=2	69.8413	14	189	21.966	5.5	yvyD; QU35_19135	73.6	141.7
P28367	Peptide chain release factor 2 OS=Bacillus subtilis (strain 168) GN=prfB PE=3 SV=2	66.6667	22	366	42.047	5.14	prfB	181.3	143.5
P28366	Protein translocase subunit SecA OS=Bacillus subtilis (strain 168) GN=secA PE=1 SV=1	65.5172	57	841	95.47	5.66	secA; QU35_19130	99.8	74.6
P28264	Cell division protein FtsA OS=Bacillus subtilis (strain 168) GN=ftsA PE=1 SV=2	58.4091	20	440	48.162	5.25	ftsA; QU35_08490	61	64.4
P28015	Putative septation protein SpoVG OS=Bacillus subtilis (strain 168) GN=spoVG PE=1 SV=1	65.9794	9	97	10.886	5.47	spoVG; QU35_00300	121.9	206.9
P27876	Triosephosphate isomerase OS=Bacillus subtilis (strain 168) GN=tpiA PE=1 SV=3	72.7273	28	253	27.013	5.05	tpiA; QU35_18430	135.1	115
P27643	Stage V sporulation protein K OS=Bacillus subtilis (strain 168) GN=spoVK PE=2 SV=3	6.8323	2	322	36.551	8.51	spoVK; QU35_09580	76.7	425.8
P27623	Glycerol-3-phosphate cytidylyltransferase OS=Bacillus subtilis (strain 168) GN=tagD PE=1 SV=1	55.814	8	129	15.262	6.1	tagD; QU35_19370	145	42.9
P27622	Putative major teichoic acid biosynthesis protein C OS=Bacillus subtilis (strain 168) GN=tagC PE=4 SV=1	9.27602	4	442	50.794	7.59	tagC; QU35_19385	192.1	151.6
P27621	Putative CDP-glycerol:glycerophosphate glycerophosphotransferase OS=Bacillus subtilis (strain 168) GN=tagB PE=1 SV=1	14.6982	4	381	44.526	8.73	tagB; QU35_19380	167.6	176.6
P27620	Putative N-acetylmannosaminyltransferase OS=Bacillus subtilis (strain 168) GN=tagA PE=2 SV=1	21.0938	5	256	29.481	9.77	tagA; QU35_19375	168.1	148.4
P27206	Surfactin synthase subunit 1 OS=Bacillus subtilis (strain 168) GN=srfAA PE=1 SV=4	53.2757	145	3587	401.895	5.11	srfAA; QU35_02035	58.5	355.6
P26937	Stage IV sporulation protein FB OS=Bacillus subtilis (strain 168) GN=spoIVFB PE=1 SV=1	11.4583	3	288	33.618	8.51	spoIVFB; QU35_15215	58	524.6
P26936	Stage IV sporulation protein FA OS=Bacillus subtilis (strain 168) GN=spoIVFA PE=1 SV=1	39.3939	12	264	29.588	7.55	spoIVFA; QU35_15220	62.8	507.1
P26935	Inositol 2-dehydrogenase/D-chiro-inositol 3-dehydrogenase OS=Bacillus subtilis (strain 168) GN=iolG PE=1 SV=2	40.9884	12	344	38.327	5.17	iolG; QU35_21425	270.5	82
P26908	50S ribosomal protein L21 OS=Bacillus subtilis (strain 168) GN=rplU PE=1 SV=1	58.8235	6	102	11.268	9.73	rplU; QU35_15210	62.1	22.5
P26907	Glucose starvation-inducible protein B OS=Bacillus subtilis (strain 168) GN=gsiB PE=1 SV=3	42.2764	5	123	13.789	5.41	gsiB; QU35_02525	22.8	132.6
P26906	Dipeptide-binding protein DppE OS=Bacillus subtilis (strain 168) GN=dppE PE=2 SV=4	52.6703	34	543	61.78	5.52	QU35_07235	48.5	368.8
P26905	Dipeptide transport ATP-binding protein DppD OS=Bacillus subtilis (strain 168) GN=dppD PE=3 SV=1	28.6567	7	335	36.658	7.71	dppD; QU35_07230	7.6	241.7
P26904	Dipeptide transport system permease protein DppC OS=Bacillus subtilis (strain 168) GN=dppC PE=2 SV=2	25.3125	7	320	35.78	9.52	dppC; QU35_07225	20.8	341
P26903	Dipeptide transport system permease protein DppB OS=Bacillus subtilis (strain 168) GN=dppB PE=2 SV=1	11.6883	3	308	34.034	9.63	dppB; QU35_07220	53.2	233.9
P26902	D-aminopeptidase OS=Bacillus subtilis (strain 168) GN=dppA PE=1 SV=3	62.0438	13	274	30.139	5.38	dppA; QU35_07215	25.3	183.4
P26901	Vegetative catalase OS=Bacillus subtilis (strain 168) GN=katA PE=1 SV=5	85.0932	51	483	54.757	6.54	katA; QU35_05040	122.9	72.4
P26900	L-asparaginase 1 OS=Bacillus subtilis (strain 168) GN=ansA PE=2 SV=1	49.5441	12	329	36.431	4.77	ansA; QU35_12900	166.8	94.6
P26899	Aspartate ammonia-lyase OS=Bacillus subtilis (strain 168) GN=ansB PE=3 SV=2	47.7895	17	475	52.471	5.92	aspA; QU35_12895	176.7	88.9
P26497	Stage 0 sporulation protein J OS=Bacillus subtilis (strain 168) GN=spo0J PE=3 SV=2	50.3546	14	282	32.191	8.22	parB; QU35_22130	184.2	109.9
P26380	Fructose-specific phosphotransferase enzyme IIB component OS=Bacillus subtilis (strain 168) GN=levE PE=1 SV=1	23.3129	4	163	18.204	9		250.2	134.7
P26379	Fructose-specific phosphotransferase enzyme IIA component OS=Bacillus subtilis (strain 168) GN=levD PE=3 SV=1	26.7123	4	146	16.246	4.75	levD; QU35_14735	199.7	90.3
P26212	SacPA operon antiterminator OS=Bacillus subtilis (strain 168) GN=sacT PE=3 SV=1	31.5217	9	276	32.054	6	sacT; QU35_20575	162	180.8
P25996	Dihydroorotate dehydrogenase B (NAD(+)), catalytic subunit OS=Bacillus subtilis (strain 168) GN=pyrD PE=1 SV=1	33.119	8	311	33.07	5.22	pyrD; QU35_08620	209	60.1
P25995	Dihydroorotase OS=Bacillus subtilis (strain 168) GN=pyrC PE=3 SV=2	69.1589	25	428	46.504	5.52	pyrC; QU35_08600	175.8	117.5
P25994	Carbamoyl-phosphate synthase pyrimidine-specific large chain OS=Bacillus subtilis (strain 168) GN=pyrAB PE=3 SV=1	74.6965	71	1071	117.576	5.06	carB; QU35_08610	89.2	33.6
P25993	Carbamoyl-phosphate synthase pyrimidine-specific small chain OS=Bacillus subtilis (strain 168) GN=pyrAA PE=3 SV=1	52.7473	21	364	40.094	6.25	pyrAA; QU35_08605	122.6	36.2
P25983	Dihydroorotate dehydrogenase B (NAD(+)), electron transfer subunit OS=Bacillus subtilis (strain 168) GN=pyrK PE=1 SV=1	85.9375	19	256	28.081	5.94	pyrK; QU35_08615	180.7	70.8
P25972	Orotate phosphoribosyltransferase OS=Bacillus subtilis (strain 168) GN=pyrE PE=3 SV=1	52.3148	9	216	23.507	6.05	pyrE	185.3	121.6
P25971	Orotidine 5'-phosphate decarboxylase OS=Bacillus subtilis (strain 168) GN=pyrF PE=1 SV=1	73.2218	19	239	25.976	6.24	pyrF; QU35_08625	127.1	48.1
P25955	ComG operon protein 3 OS=Bacillus subtilis (strain 168) GN=comGC PE=1 SV=1	37.7551	3	98	10.843	6.77	comGC; QU35_13490	59.2	462.3
P25953	ComG operon protein 1 OS=Bacillus subtilis (strain 168) GN=comGA PE=3 SV=2	21.9101	7	356	40.433	8.79	comGA; QU35_13500	74	445.6
P25814	Ribonuclease P protein component OS=Bacillus subtilis (strain 168) GN=rnpA PE=1 SV=2	11.2069	2	116	13.792	10.35	rnpA; QU35_22175	173.3	36.1
P25813	Ribosomal RNA small subunit methyltransferase G OS=Bacillus subtilis (strain 168) GN=rsmG PE=1 SV=1	42.2594	10	239	26.937	7.02	gidB; QU35_22150	168.7	120.2
P25812	tRNA uridine 5-carboxymethylaminomethyl modification enzyme MnmG OS=Bacillus subtilis (strain 168) GN=mnmG PE=3 SV=1	43.6306	26	628	69.709	6.77	gidA; QU35_22155	245.9	120.7
P25811	tRNA modification GTPase MnmE OS=Bacillus subtilis (strain 168) GN=mnmE PE=3 SV=1	30.2832	10	459	50.943	4.92	trmE; QU35_22160	112.2	61.7
P25503	Urocanate hydratase OS=Bacillus subtilis (strain 168) GN=hutU PE=1 SV=2	47.4638	20	552	60.562	6.09	hutU; QU35_21255	120.9	208.3
P25499	Heat-inducible transcription repressor HrcA OS=Bacillus subtilis (strain 168) GN=hrcA PE=3 SV=1	11.9534	4	343	39.003	6.55	hrcA; QU35_13895	146	108.1
P25152	Aminopeptidase YwaD OS=Bacillus subtilis (strain 168) GN=ywaD PE=1 SV=2	3.07692	1	455	49.42	7.09	ywaD; QU35_20780	152.9	171
P25151	Tyrosine--tRNA ligase 2 OS=Bacillus subtilis (strain 168) GN=tyrS2 PE=3 SV=2	26.6344	10	413	47.071	7.12	tyrZ	44.1	38.3
P25150	Uncharacterized HTH-type transcriptional regulator YwaE OS=Bacillus subtilis (strain 168) GN=ywaE PE=3 SV=1	9.94152	1	171	19.627	8.6	ywaE; QU35_20770
P25148	General stress protein A OS=Bacillus subtilis (strain 168) GN=gspA PE=1 SV=2	35.6643	7	286	33.501	5.44	gspA; QU35_20760	13.4	5.4
P25144	Catabolite control protein A OS=Bacillus subtilis (strain 168) GN=ccpA PE=1 SV=1	45.2096	11	334	36.917	5.36	ccpA; QU35_16145	210	89.8
P25052	Aminopyrimidine aminohydrolase OS=Bacillus subtilis (strain 168) GN=tenA PE=1 SV=1	23.7288	4	236	27.399	5.24	tenA; QU35_06495	162	92.9
P24809	Uncharacterized protein YqxJ OS=Bacillus subtilis (strain 168) GN=yqxJ PE=4 SV=1	29.1667	4	120	14.332	5.08	yqxJ; QU35_14105	187.1	116
P24502	Flagellar hook-basal body complex protein FliE OS=Bacillus subtilis (strain 168) GN=fliE PE=3 SV=1	12.2642	1	106	11.57	4.78	fliE; QU35_08955
P24501	Flagellar basal-body rod protein FlgC OS=Bacillus subtilis (strain 168) GN=flgC PE=3 SV=1	6.66667	1	150	16.248	6.13	flgC; QU35_08950
P24500	Flagellar basal body rod protein FlgB OS=Bacillus subtilis (strain 168) GN=flgB PE=1 SV=1	10.0775	1	129	14.434	5.54	flgB; QU35_08945	124.9	286.2
P24469	Cytochrome c-550 OS=Bacillus subtilis (strain 168) GN=cccA PE=1 SV=1	47.5	7	120	12.758	5.58	cccA; QU35_13740	96	248.9
P24327	Foldase protein PrsA OS=Bacillus subtilis (strain 168) GN=prsA PE=1 SV=1	75.3425	36	292	32.49	8.76	prsA; QU35_05605	151.1	149.8
P24281	Nucleoid-associated protein YaaK OS=Bacillus subtilis (strain 168) GN=yaaK PE=3 SV=1	74.7664	9	107	11.773	4.82	yaaK; QU35_00130	221.7	106.1
P24277	Recombination protein RecR OS=Bacillus subtilis (strain 168) GN=recR PE=3 SV=2	45.9596	5	198	21.96	5.66	recR; QU35_00135	224.4	67.1
P24219	RNA polymerase sigma-54 factor OS=Bacillus subtilis (strain 168) GN=sigL PE=3 SV=1	28.8991	10	436	49.67	7.91	sigL; QU35_18575	190.1	135.4
P24141	Oligopeptide-binding protein OppA OS=Bacillus subtilis (strain 168) GN=oppA PE=1 SV=1	64.0367	45	545	61.486	5.81		136	242.5
P24139	Oligopeptide transport system permease protein OppC OS=Bacillus subtilis (strain 168) GN=oppC PE=2 SV=1	17.377	3	305	33.599	9.73	oppC; QU35_06385	141.5	102.2
P24138	Oligopeptide transport system permease protein OppB OS=Bacillus subtilis (strain 168) GN=oppB PE=2 SV=2	8.03859	2	311	34.052	9.58	oppB; QU35_06380	116.9	159.4
P24137	Oligopeptide transport ATP-binding protein OppF OS=Bacillus subtilis (strain 168) GN=oppF PE=2 SV=3	60.9836	14	305	34.726	7.36	oppF; QU35_06395	166.1	183.5
P24136	Oligopeptide transport ATP-binding protein OppD OS=Bacillus subtilis (strain 168) GN=oppD PE=2 SV=2	50	18	358	39.739	6.47	oppD	129.6	217.2
P24073	Flagellar motor switch phosphatase FliY OS=Bacillus subtilis (strain 168) GN=fliY PE=3 SV=2	30.6878	11	378	41.027	4.41	fliY; QU35_09020	146.8	97
P24072	Chemotaxis protein CheY OS=Bacillus subtilis (strain 168) GN=cheY PE=1 SV=3	76.6667	6	120	13.301	5.1	cheY; QU35_09025	198	116.2
P24013	Cytochrome c oxidase subunit 4B OS=Bacillus subtilis (strain 168) GN=ctaF PE=3 SV=1	10.9091	2	110	12.612	9.52	ctaF; QU35_08290	103.7	446.6
P24012	Cytochrome c oxidase subunit 3 OS=Bacillus subtilis (strain 168) GN=ctaE PE=3 SV=2	13.5266	4	207	23.251	7.66	ctaE; QU35_08285	125.9	185
P24011	Cytochrome c oxidase subunit 2 OS=Bacillus subtilis (strain 168) GN=ctaC PE=3 SV=2	37.3596	18	356	40.069	8.54	ctaC; QU35_08275	125.1	281.2
P24010	Cytochrome c oxidase subunit 1 OS=Bacillus subtilis (strain 168) GN=ctaD PE=3 SV=3	5.30547	3	622	68.982	7.42	ctaD; QU35_08280	39.9	88.3
P23974	Putative 2-succinyl-6-hydroxy-2,4-cyclohexadiene-1-carboxylate synthase OS=Bacillus subtilis (strain 168) GN=menH PE=3 SV=2	12.4088	2	274	30.684	7.46	ytxM; QU35_16670	224.6	182.6
P23973	Isochorismate synthase MenF OS=Bacillus subtilis (strain 168) GN=menF PE=3 SV=2	27.1762	11	471	52.779	4.97	menF; QU35_16680	215.4	57
P23971	2-succinylbenzoate--CoA ligase OS=Bacillus subtilis (strain 168) GN=menE PE=1 SV=2	11.9342	4	486	54.156	5.82	menE; QU35_16660	144.1	146.7
P23970	2-succinyl-5-enolpyruvyl-6-hydroxy-3-cyclohexene-1-carboxylate synthase OS=Bacillus subtilis (strain 168) GN=menD PE=1 SV=3	28.6207	11	580	64.052	6.1	menD; QU35_16675	189.1	126.3
P23966	1,4-dihydroxy-2-naphthoyl-CoA synthase OS=Bacillus subtilis (strain 168) GN=menB PE=1 SV=2	49.0775	16	271	29.88	5.72	menB; QU35_16665	172.1	125.7
P23914	Transcriptional regulatory protein LevR OS=Bacillus subtilis (strain 168) GN=levR PE=3 SV=2	5.45455	5	935	105.766	6.44	levR; QU35_14740	148.1	178.4
P23789	HTH-type transcriptional regulator Xre OS=Bacillus subtilis (strain 168) GN=xre PE=1 SV=1	51.3274	5	113	13.25	8.28	xre; QU35_06970	156.5	156.1
P23715	N-acetyl-gamma-glutamyl-phosphate reductase OS=Bacillus subtilis (strain 168) GN=argC PE=3 SV=3	41.7391	12	345	37.936	5.5	argC; QU35_06255	6.8	73.1
P23630	Diaminopimelate decarboxylase OS=Bacillus subtilis (strain 168) GN=lysA PE=3 SV=5	42.1412	14	439	48.543	5.31	lysA; QU35_12790	191.8	163.2
P23545	Alkaline phosphatase synthesis sensor protein PhoR OS=Bacillus subtilis (strain 168) GN=phoR PE=1 SV=1	38.342	20	579	65.081	6.4	phoR; QU35_15805	95.2	201.5
P23479	Nuclease SbcCD subunit D OS=Bacillus subtilis (strain 168) GN=sbcD PE=3 SV=5	26.3427	8	391	43.465	5.38	sbcD; QU35_05960	199.5	141.8
P23478	ATP-dependent helicase/nuclease subunit A OS=Bacillus subtilis (strain 168) GN=addA PE=1 SV=2	22.0779	24	1232	140.999	5.44	addA; QU35_05955	37.9	33.6
P23477	ATP-dependent helicase/deoxyribonuclease subunit B OS=Bacillus subtilis (strain 168) GN=addB PE=1 SV=2	23.2419	24	1166	134.56	5.77	addB; QU35_05950	154.6	146.8
P23455	FlaA locus uncharacterized protein YlxG OS=Bacillus subtilis (strain 168) GN=ylxG PE=3 SV=1	52.1429	5	140	15.634	4.7	flgD; QU35_08995	209.1	58.6
P23454	FlaA locus 22.9 kDa protein OS=Bacillus subtilis (strain 168) GN=ylxF PE=4 SV=2	32.3529	8	204	22.084	9.03	ylxF; QU35_08985	201.2	203.6
P23453	Flagellar motor switch protein FliM OS=Bacillus subtilis (strain 168) GN=fliM PE=1 SV=1	16.2651	5	332	37.505	4.96	fliM; QU35_09015	142	146.4
P23452	Flagellar protein FliL OS=Bacillus subtilis (strain 168) GN=fliL PE=3 SV=1	31.4286	3	140	15.584	5.47	fliL; QU35_09010	128.2	30.8
P23451	Probable flagellar hook-length control protein OS=Bacillus subtilis (strain 168) GN=fliK PE=3 SV=2	22.5873	8	487	53.5	4.94	fliK; QU35_08990	253.8	51.2
P23449	Probable flagellar assembly protein FliH OS=Bacillus subtilis (strain 168) GN=fliH PE=3 SV=2	18.2692	4	208	23.759	4.68	fliH	187.7	94
P23448	Flagellar motor switch protein FliG OS=Bacillus subtilis (strain 168) GN=fliG PE=3 SV=1	27.5148	10	338	38.168	4.74	fliG; QU35_08965	156.9	211.6
P23447	Flagellar M-ring protein OS=Bacillus subtilis (strain 168) GN=fliF PE=3 SV=2	32.0896	13	536	59.264	4.68	fliF	123.2	229.5
P23446	Flagellar basal-body rod protein FlgG OS=Bacillus subtilis (strain 168) GN=flgG PE=3 SV=2	65.5303	11	264	27.439	5.15	flgG; QU35_09000	198	190.1
P23445	Flagellum-specific ATP synthase OS=Bacillus subtilis (strain 168) GN=fliI PE=3 SV=2	27.3973	10	438	47.308	6.46	fliI; QU35_08975	183.6	165
P23308	Protein SinI OS=Bacillus subtilis (strain 168) GN=sinI PE=1 SV=1	43.8596	3	57	6.597	6.79	sinI; QU35_13435	69.2	302.7
P23261	Spore coat protein F OS=Bacillus subtilis (strain 168) GN=cotF PE=1 SV=1	30.625	4	160	18.714	7.62	cotF; QU35_21895	188.2	118.4
P23129	2-oxoglutarate dehydrogenase E1 component OS=Bacillus subtilis (strain 168) GN=odhA PE=3 SV=3	58.4746	65	944	106.212	5.88	sucA; QU35_10675	76.2	140.1
P22326	Tyrosine--tRNA ligase 1 OS=Bacillus subtilis (strain 168) GN=tyrS1 PE=2 SV=2	55.4502	25	422	47.708	5.52	tyrS; QU35_16110	180.9	161.8
P22322	Germination protease OS=Bacillus subtilis (strain 168) GN=gpr PE=1 SV=1	23.913	7	368	40.258	5.53	gpr; QU35_13920	97.4	441.1
P22250	Glutamate--tRNA ligase OS=Bacillus subtilis (strain 168) GN=gltX PE=3 SV=1	59.8344	28	483	55.688	5.27	gltX; QU35_00610	179.8	136.3
P21885	Arginine decarboxylase OS=Bacillus subtilis (strain 168) GN=speA PE=1 SV=2	17.7551	6	490	53.55	5.41	speA; QU35_08145	159.2	89.2
P21884	Uncharacterized lipoprotein YkyA OS=Bacillus subtilis (strain 168) GN=ykyA PE=3 SV=3	5.38117	1	223	25.853	6.71	ykyA; QU35_08115	31.6	308.2
P21883	Dihydrolipoyllysine-residue acetyltransferase component of pyruvate dehydrogenase complex OS=Bacillus subtilis (strain 168) GN=pdhC PE=1 SV=2	61.3122	30	442	47.51	5.16	pdhC; QU35_08130	101.8	47.7
P21882	Pyruvate dehydrogenase E1 component subunit beta OS=Bacillus subtilis (strain 168) GN=pdhB PE=3 SV=2	65.5385	23	325	35.452	4.84	pdhB; QU35_08125	96.4	68.1
P21881	Pyruvate dehydrogenase E1 component subunit alpha OS=Bacillus subtilis (strain 168) GN=pdhA PE=1 SV=3	71.159	30	371	41.522	6.23	pdhA; QU35_08120	158.6	76.2
P21880	Dihydrolipoyl dehydrogenase OS=Bacillus subtilis (strain 168) GN=pdhD PE=3 SV=1	55.1064	29	470	49.702	5.03	pdhD; QU35_08135	151.1	117.1
P21879	Inosine-5'-monophosphate dehydrogenase OS=Bacillus subtilis (strain 168) GN=guaB PE=1 SV=2	88.3197	54	488	52.958	6.62	guaB; QU35_00070	141.9	127.3
P21656	Tryptophan--tRNA ligase OS=Bacillus subtilis (strain 168) GN=trpS PE=1 SV=2	38.7879	11	330	37.173	6.95	trpS; QU35_06370	207.9	87.2
P21478	30S ribosomal protein S21 OS=Bacillus subtilis (strain 168) GN=rpsU PE=1 SV=3	35.0877	2	57	6.826	11.09	rpsU; QU35_13855	433.5	74
P21477	30S ribosomal protein S20 OS=Bacillus subtilis (strain 168) GN=rpsT PE=1 SV=4	40.9091	5	88	9.593	10.93	rpsT; QU35_13925	181.6	105.6
P21476	30S ribosomal protein S19 OS=Bacillus subtilis (strain 168) GN=rpsS PE=1 SV=3	61.9565	7	92	10.577	10.11	rpsS; QU35_00755	69.3	33.6
P21475	30S ribosomal protein S18 OS=Bacillus subtilis (strain 168) GN=rpsR PE=1 SV=3	8.86076	1	79	8.964	11.03	rpsR; QU35_22090	57.3	82.6
P21474	30S ribosomal protein S16 OS=Bacillus subtilis (strain 168) GN=rpsP PE=1 SV=3	55.5556	5	90	10.128	10.18	rpsP; QU35_08850	227.9	70.5
P21473	30S ribosomal protein S15 OS=Bacillus subtilis (strain 168) GN=rpsO PE=1 SV=4	41.573	3	89	10.567	10.52	rpsO; QU35_09200	293.2	140.5
P21472	30S ribosomal protein S12 OS=Bacillus subtilis (strain 168) GN=rpsL PE=1 SV=5	34.058	6	138	15.206	10.96	rpsL; QU35_00705	121.9	99.4
P21471	30S ribosomal protein S10 OS=Bacillus subtilis (strain 168) GN=rpsJ PE=1 SV=4	57.8431	6	102	11.658	9.79	rpsJ; QU35_00730	106.6	38.4
P21470	30S ribosomal protein S9 OS=Bacillus subtilis (strain 168) GN=rpsI PE=1 SV=3	58.4615	7	130	14.3	10.59	rpsI; QU35_00910	138.8	90.2
P21469	30S ribosomal protein S7 OS=Bacillus subtilis (strain 168) GN=rpsG PE=1 SV=4	58.3333	13	156	17.872	10.02	rpsG; QU35_00710	102.5	48.9
P21468	30S ribosomal protein S6 OS=Bacillus subtilis (strain 168) GN=rpsF PE=1 SV=2	96.8421	13	95	11.118	5.29	rpsF; QU35_22100	116.8	56.3
P21467	30S ribosomal protein S5 OS=Bacillus subtilis (strain 168) GN=rpsE PE=1 SV=3	74.0964	14	166	17.612	9.92	rpsE; QU35_00820	134.9	66.6
P21466	30S ribosomal protein S4 OS=Bacillus subtilis (strain 168) GN=rpsD PE=1 SV=3	71.5	14	200	22.821	9.88	rpsD; QU35_16100	80.9	29.8
P21465	30S ribosomal protein S3 OS=Bacillus subtilis (strain 168) GN=rpsC PE=1 SV=4	74.7706	26	218	24.308	9.76	rpsC; QU35_00765	99.9	57.8
P21464	30S ribosomal protein S2 OS=Bacillus subtilis (strain 168) GN=rpsB PE=1 SV=3	77.2358	25	246	27.95	6.64	rpsB; QU35_09105	195.2	81.2
P21458	DNA translocase SpoIIIE OS=Bacillus subtilis (strain 168) GN=spoIIIE PE=1 SV=3	17.1537	10	787	87.126	7.37	spoIIIE; QU35_09270	132.2	284.1
P21341	Protease synthase and sporulation protein PAI 2 OS=Bacillus subtilis (strain 168) GN=paiB PE=1 SV=3	8.69565	3	207	24.268	5.45	paiB; QU35_17480	169.1	210.3
P21340	Spermidine/spermine N(1)-acetyltransferase OS=Bacillus subtilis (strain 168) GN=paiA PE=1 SV=3	5.23256	1	172	20.002	5.27	paiA; QU35_17485	158.3	159.6
P21248	Uroporphyrinogen-III synthase OS=Bacillus subtilis (strain 168) GN=hemD PE=3 SV=2	16.4122	5	262	29.096	5.38	hemD; QU35_15305	268.2	105.6
P21204	UPF0735 ACT domain-containing protein YszB OS=Bacillus subtilis (strain 168) GN=yszB PE=3 SV=1	22.449	6	147	16.649	6.81	pheB; QU35_15180	212.3	214
P21203	Prephenate dehydratase OS=Bacillus subtilis (strain 168) GN=pheA PE=3 SV=1	10.5263	2	285	31.881	6.35	pheA; QU35_15175	182.8	168.3
P20964	GTPase Obg OS=Bacillus subtilis (strain 168) GN=obg PE=1 SV=1	62.8505	26	428	47.659	5.17	obgE; QU35_15185	113.8	105.7
P20692	Prephenate dehydrogenase OS=Bacillus subtilis (strain 168) GN=tyrA PE=3 SV=2	15.6334	6	371	41.408	5.88	tyrA; QU35_12390	125.2	233.6
P20691	3-phosphoshikimate 1-carboxyvinyltransferase OS=Bacillus subtilis (strain 168) GN=aroA PE=3 SV=1	32.243	15	428	45.212	6.81	aroE; QU35_12385	136.5	233.4
P20668	HTH-type transcriptional regulator GltC OS=Bacillus subtilis (strain 168) GN=gltC PE=1 SV=3	27	6	300	34.026	6.01	gltC; QU35_10165	194	221.1
P20458	Translation initiation factor IF-1 OS=Bacillus subtilis (strain 168) GN=infA PE=1 SV=2	75	4	72	8.208	7.52	infA; QU35_00855	162.2	144.6
P20429	DNA-directed RNA polymerase subunit alpha OS=Bacillus subtilis (strain 168) GN=rpoA PE=1 SV=1	80.2548	35	314	34.778	4.88	rpoA; QU35_00875	130.7	117.2
P20282	30S ribosomal protein S13 OS=Bacillus subtilis (strain 168) GN=rpsM PE=1 SV=3	52.8926	12	121	13.779	11.08	rpsM; QU35_00865	57	34.9
P20278	50S ribosomal protein L36 OS=Bacillus subtilis (strain 168) GN=rpmJ PE=1 SV=1	54.0541	2	37	4.302	10.3	rpmJ; QU35_00860	154.9	33.6
P20277	50S ribosomal protein L17 OS=Bacillus subtilis (strain 168) GN=rplQ PE=1 SV=2	32.5	3	120	13.742	9.91	rplQ; QU35_00880	148.4	26
P20167	N-(5'-phosphoribosyl)anthranilate isomerase OS=Bacillus subtilis (strain 168) GN=trpF PE=3 SV=3	7.44186	1	215	24.025	8.4	trpF; QU35_12410	59.2	347.3
P20166	PTS system glucose-specific EIICBA component OS=Bacillus subtilis (strain 168) GN=ptsG PE=1 SV=2	28.0401	21	699	75.477	5.76	ptsG; QU35_07755	78.8	40.6
P19994	Methionine aminopeptidase 1 OS=Bacillus subtilis (strain 168) GN=map PE=1 SV=1	79.4355	18	248	27.392	6.86	mapA; QU35_00845	139.8	126.8
P19947	50S ribosomal protein L30 OS=Bacillus subtilis (strain 168) GN=rpmD PE=1 SV=2	44.0678	3	59	6.634	10.27	rpmD; QU35_00825	341.8	25
P19946	50S ribosomal protein L15 OS=Bacillus subtilis (strain 168) GN=rplO PE=1 SV=1	42.4658	8	146	15.373	10.29	rplO; QU35_00830	203.9	65.9
P19940	RNA polymerase sigma-G factor OS=Bacillus subtilis (strain 168) GN=sigG PE=3 SV=1	8.46154	2	260	30.055	5.83	sigG; QU35_08515	94.9	541.8
P19672	Putative rRNA methyltransferase YqxC OS=Bacillus subtilis (strain 168) GN=yqxC PE=3 SV=3	41.2811	11	281	31.254	8.19	yqxC; QU35_13265	185.1	129.5
P19670	UDP-N-acetylglucosamine 1-carboxyvinyltransferase 2 OS=Bacillus subtilis (strain 168) GN=murAB PE=1 SV=4	35.4312	12	429	45.971	6.27	murAB; QU35_20080	131.8	200.8
P19669	Transaldolase OS=Bacillus subtilis (strain 168) GN=tal PE=1 SV=4	98.1132	23	212	22.957	6.15	ywjH; QU35_20085	132.5	83.3
P19582	Homoserine dehydrogenase OS=Bacillus subtilis (strain 168) GN=hom PE=1 SV=2	58.8915	26	433	47.464	5.21	hom; QU35_17540	85.4	325.9
P19466	Transcription attenuation protein MtrB OS=Bacillus subtilis (strain 168) GN=mtrB PE=1 SV=1	64	6	75	8.323	7.58	mtrB; QU35_12475	242.8	56.3
P19465	GTP cyclohydrolase 1 OS=Bacillus subtilis (strain 168) GN=folE PE=1 SV=1	60.5263	13	190	21.206	6.8	folE; QU35_12480	199.4	94.5
P19406	Alkaline phosphatase 4 OS=Bacillus subtilis (strain 168) GN=phoA PE=1 SV=4	10.846	3	461	50.243	9.47	phoA	115.3	402.7
P19405	Alkaline phosphatase 3 OS=Bacillus subtilis (strain 168) GN=phoB PE=1 SV=4	8.65801	4	462	50.463	6.35	phoB	60.3	501.7
P19080	Chorismate mutase AroH OS=Bacillus subtilis (strain 168) GN=aroH PE=1 SV=2	37.0079	4	127	14.508	5.88	aroH; QU35_12430	166.5	148.9
P19079	Cytidine deaminase OS=Bacillus subtilis (strain 168) GN=cdd PE=1 SV=1	88.9706	10	136	14.844	4.97	cdd; QU35_13795	172.3	155.5
P18579	UDP-N-acetylenolpyruvoylglucosamine reductase OS=Bacillus subtilis (strain 168) GN=murB PE=3 SV=1	71.9472	21	303	32.787	6.55	murB; QU35_08465	188	96.3
P18256	Threonine--tRNA ligase 2 OS=Bacillus subtilis (strain 168) GN=thrZ PE=2 SV=2	15.2038	9	638	73.341	6.19	thrZ; QU35_20310	176.6	92.1
P18255	Threonine--tRNA ligase 1 OS=Bacillus subtilis (strain 168) GN=thrS PE=2 SV=1	50.2333	36	643	73.468	5.53	thrS; QU35_15725	86.4	76.6
P18186	Ornithine carbamoyltransferase OS=Bacillus subtilis (strain 168) GN=argF PE=1 SV=1	73.6677	17	319	34.642	5.27	argF; QU35_06285	14.9	98.6
P18185	Carbamoyl-phosphate synthase arginine-specific large chain OS=Bacillus subtilis (strain 168) GN=carB PE=3 SV=4	32.9126	28	1030	112.727	4.96	carB; QU35_06280	4.4	46.1
P18159	Phosphoglucomutase OS=Bacillus subtilis (strain 168) GN=pgcA PE=1 SV=3	67.8141	43	581	64.623	5.1	pgcA; QU35_05295	75.5	64.7
P18158	Aerobic glycerol-3-phosphate dehydrogenase OS=Bacillus subtilis (strain 168) GN=glpD PE=2 SV=2	65.9459	45	555	62.528	8.25	glpD; QU35_05290	179.1	98.6
P18157	Glycerol kinase OS=Bacillus subtilis (strain 168) GN=glpK PE=1 SV=2	49.3952	28	496	55.046	5.24	glpK; QU35_05285	163.1	166.3
P18156	Glycerol uptake facilitator protein OS=Bacillus subtilis (strain 168) GN=glpF PE=2 SV=2	6.93431	2	274	28.716	9.26	glpF; QU35_05280	121.7	88.6
P17922	Phenylalanine--tRNA ligase beta subunit OS=Bacillus subtilis (strain 168) GN=pheT PE=3 SV=2	65.796	48	804	87.891	5.14	pheT; QU35_15560	178.7	145.4
P17921	Phenylalanine--tRNA ligase alpha subunit OS=Bacillus subtilis (strain 168) GN=pheS PE=3 SV=2	57.5581	21	344	38.65	5.36	pheS; QU35_15565	180.9	136
P17906	Phosphoserine phosphatase RsbX OS=Bacillus subtilis (strain 168) GN=rsbX PE=1 SV=1	48.2412	8	199	22.13	6.68	rsbX; QU35_02705	150.3	135.1
P17904	Serine-protein kinase RsbW OS=Bacillus subtilis (strain 168) GN=rsbW PE=1 SV=1	61.875	10	160	17.982	4.61	rsbW; QU35_02695	122.3	101.7
P17903	Anti-sigma-B factor antagonist OS=Bacillus subtilis (strain 168) GN=rsbV PE=1 SV=1	67.8899	8	109	11.931	5.05	rsbV; QU35_02690	155.5	162.1
P17896	SpoIVB peptidase OS=Bacillus subtilis (strain 168) GN=spoIVB PE=1 SV=2	12.2066	4	426	46.047	8.53	spoIVB; QU35_13250	197.5	189.7
P17894	DNA repair protein RecN OS=Bacillus subtilis (strain 168) GN=recN PE=3 SV=2	31.5972	16	576	64.468	5.12	recN; QU35_13255	168.7	100.1
P17893	Arginine repressor OS=Bacillus subtilis (strain 168) GN=argR PE=1 SV=1	33.557	5	149	16.822	5.92	ahrC; QU35_13260	72.1	16.5
P17889	Translation initiation factor IF-2 OS=Bacillus subtilis (strain 168) GN=infB PE=3 SV=1	60.4749	47	716	78.573	5.53		125	140
P17869	RNA polymerase sigma-H factor OS=Bacillus subtilis (strain 168) GN=sigH PE=1 SV=1	29.3578	5	218	25.431	5.45	sigH; QU35_00645	145.9	105.2
P17868	UPF0178 protein YqxD OS=Bacillus subtilis (strain 168) GN=yqxD PE=3 SV=2	12.8049	2	164	18.924	6.4	yqxD; QU35_13755	147.5	172.8
P17867	Putative DNA recombinase OS=Bacillus subtilis (strain 168) GN=cisA PE=3 SV=2	3.6	1	500	57.419	9.07	spoIVCA; QU35_14045	150.6	428.5
P17865	Cell division protein FtsZ OS=Bacillus subtilis (strain 168) GN=ftsZ PE=1 SV=3	67.2775	28	382	40.37	5.11	ftsZ; QU35_08495	62.2	65.4
P17820	Chaperone protein DnaK OS=Bacillus subtilis (strain 168) GN=dnaK PE=1 SV=3	77.5777	58	611	65.962	4.87	dnaK; QU35_13885	162.3	129.7
P17731	Histidinol-phosphate aminotransferase OS=Bacillus subtilis (strain 168) GN=hisC PE=3 SV=3	18.0556	5	360	40.012	5.21	hisC; QU35_12395	147.8	338.6
P17631	Chaperone protein DnaJ OS=Bacillus subtilis (strain 168) GN=dnaJ PE=2 SV=3	51.4667	17	375	41.019	7.87	dnaJ; QU35_13880	193.8	188.7
P17622	Protein RibT OS=Bacillus subtilis (strain 168) GN=ribT PE=3 SV=1	45.9677	6	124	14.564	6.19	ypzK; QU35_12720	181.4	192.5
P17620	Riboflavin biosynthesis protein RibBA OS=Bacillus subtilis (strain 168) GN=ribBA PE=3 SV=1	54.0201	16	398	44.094	6.01	ribA; QU35_12730	155.4	141.6
P17618	Riboflavin biosynthesis protein RibD OS=Bacillus subtilis (strain 168) GN=ribD PE=1 SV=1	39.3352	11	361	39.28	6.54	ribD; QU35_12740	121.9	222
P17616	Uncharacterized protein YpuD OS=Bacillus subtilis (strain 168) GN=ypuD PE=4 SV=1	21.0526	2	114	12.746	7.23	ypuD; QU35_12745	140.3	229.5
P17585	Aminoglycoside 6-adenylyltransferase OS=Bacillus subtilis (strain 168) GN=aadK PE=1 SV=1	23.5915	8	284	33.886	5.06	aadK; QU35_14585	133.6	195
P16971	Protein RecA OS=Bacillus subtilis (strain 168) GN=recA PE=1 SV=2	69.5402	19	348	38.036	5.08	recA; QU35_09325	81.9	107.3
P16655	Cell division protein DivIB OS=Bacillus subtilis (strain 168) GN=divIB PE=1 SV=1	29.2776	7	263	30.148	8.88	divIB; QU35_08470	70.9	47.8
P16618	Glutamyl-tRNA reductase OS=Bacillus subtilis (strain 168) GN=hemA PE=1 SV=1	15.8242	5	455	50.812	5.6	hemA; QU35_15320	200.4	53.7
P16616	Porphobilinogen deaminase OS=Bacillus subtilis (strain 168) GN=hemC PE=3 SV=3	37.2611	11	314	34.816	5.36	hemC	182.3	111.5
P16524	Putative N-acetyl-LL-diaminopimelate aminotransferase OS=Bacillus subtilis (strain 168) GN=patA PE=1 SV=3	43.7659	14	393	43.508	6.47	patA; QU35_07810	139.6	233.1
P16497	Sporulation kinase A OS=Bacillus subtilis (strain 168) GN=kinA PE=1 SV=2	18.3168	9	606	69.128	5.86	kinA; QU35_07805	132.4	249.5
P16450	Spore germination protein GerD OS=Bacillus subtilis (strain 168) GN=gerD PE=2 SV=1	7.56757	1	185	21.104	5.19	gerD; QU35_00935	170.8	212.9
P16440	Riboflavin synthase OS=Bacillus subtilis (strain 168) GN=ribE PE=1 SV=2	39.0698	8	215	23.466	6.29	ribE; QU35_12735	119.9	287.6
P16397	Bacillopeptidase F OS=Bacillus subtilis (strain 168) GN=bpr PE=1 SV=2	22.3308	19	1433	154.483	5.3	bpr; QU35_08500	134.6	267
P16396	Minor extracellular protease Epr OS=Bacillus subtilis (strain 168) GN=epr PE=2 SV=1	2.94574	1	645	69.653	9.45	epr; QU35_20745	169.5	81.7
P16336	Protein translocase subunit SecY OS=Bacillus subtilis (strain 168) GN=secY PE=3 SV=1	15.0812	8	431	47.213	9.89	secY; QU35_00835	181.1	177.5
P16304	Adenylate kinase OS=Bacillus subtilis (strain 168) GN=adk PE=1 SV=2	72.8111	17	217	24.104	4.77	adk; QU35_00840	74.8	66.7
P16263	Dihydrolipoyllysine-residue succinyltransferase component of 2-oxoglutarate dehydrogenase complex OS=Bacillus subtilis (strain 168) GN=odhB PE=3 SV=2	69.7842	29	417	45.975	5.1	odhB; QU35_10670	67.5	85
P15874	Protein GrpE OS=Bacillus subtilis (strain 168) GN=grpE PE=1 SV=3	37.4332	11	187	21.67	4.49	grpE; QU35_13890	183.7	141.9
P15401	Levansucrase and sucrase synthesis operon antiterminator OS=Bacillus subtilis (strain 168) GN=sacY PE=1 SV=1	3.21429	1	280	32.445	6.33	sacY; QU35_20755
P15281	Stage III sporulation protein D OS=Bacillus subtilis (strain 168) GN=spoIIID PE=1 SV=1	41.9355	4	93	10.796	9.11	spoIIID; QU35_19720	153.9	547.9
P14951	UvrABC system protein C OS=Bacillus subtilis (strain 168) GN=uvrC PE=3 SV=2	19.4915	10	590	68.429	9.03	uvrC; QU35_15490	183.7	160
P14949	Thioredoxin OS=Bacillus subtilis (strain 168) GN=trxA PE=1 SV=3	93.2692	8	104	11.386	4.6	trxA; QU35_15495	198.4	144.8
P14802	Uncharacterized oxidoreductase YoxD OS=Bacillus subtilis (strain 168) GN=yoxD PE=3 SV=2	63.0252	13	238	25.283	5.67	fabG; QU35_10185	24.7	9.7
P14577	50S ribosomal protein L16 OS=Bacillus subtilis (strain 168) GN=rplP PE=1 SV=2	44.4444	6	144	16.18	10.4	rplP; QU35_00770	176.1	105.5
P14205	Putative esterase ComA2 OS=Bacillus subtilis (strain 168) GN=yuxO PE=3 SV=2	26.1905	2	126	13.672	6.71	yuxO; QU35_17250	64.6	248.2
P14204	Transcriptional regulatory protein ComA OS=Bacillus subtilis (strain 168) GN=comA PE=1 SV=1	58.4112	13	214	24.113	5.03	comA; QU35_17255	44.7	90.5
P14203	Uncharacterized protein YuxH OS=Bacillus subtilis (strain 168) GN=yuxH PE=3 SV=1	14.6699	6	409	47.897	5.67	yuxH; pdeH; QU35_17285	142.4	76.6
P14194	General stress protein CTC OS=Bacillus subtilis (strain 168) GN=ctc PE=1 SV=4	37.2549	6	204	22.042	4.53	ctc; QU35_00320	54.7	129.6
P14193	Ribose-phosphate pyrophosphokinase OS=Bacillus subtilis (strain 168) GN=prs PE=1 SV=1	58.3596	18	317	34.846	6.33	prs; QU35_00315	142.7	82.2
P14192	Bifunctional protein GlmU OS=Bacillus subtilis (strain 168) GN=glmU PE=3 SV=1	61.6228	17	456	49.579	6.3		199.2	163.5
P14016	Spore coat protein E OS=Bacillus subtilis (strain 168) GN=cotE PE=1 SV=1	35.3591	6	181	20.964	4.42	cotE; QU35_09370	113.9	334.3
P13801	Sporulation sigma-E factor-processing peptidase OS=Bacillus subtilis (strain 168) GN=spoIIGA PE=1 SV=1	4.85437	1	309	34.834	8.51	spoIIGA; QU35_08505	22	400.7
P13800	Transcriptional regulatory protein DegU OS=Bacillus subtilis (strain 168) GN=degU PE=1 SV=2	85.1528	19	229	25.85	6.04	degU; QU35_19230	173.7	118.6
P13799	Signal transduction histidine-protein kinase/phosphatase DegS OS=Bacillus subtilis (strain 168) GN=degS PE=1 SV=2	45.4545	18	385	44.93	6.39	degS; QU35_19235	140.2	131.4
P13792	Alkaline phosphatase synthesis transcriptional regulatory protein PhoP OS=Bacillus subtilis (strain 168) GN=phoP PE=1 SV=4	52.5	13	240	27.58	5.27	phoP; QU35_15810	155.5	172.4
P13714	L-lactate dehydrogenase OS=Bacillus subtilis (strain 168) GN=ldh PE=1 SV=3	25.9375	7	320	34.78	5.78		169.7	85.2
P13485	CDP-glycerol:poly(glycerophosphate) glycerophosphotransferase OS=Bacillus subtilis (strain 168) GN=tagF PE=1 SV=1	38.7399	26	746	88.007	9.1	tagF; QU35_19360	151.7	127
P13484	Probable poly(glycerol-phosphate) alpha-glucosyltransferase OS=Bacillus subtilis (strain 168) GN=tagE PE=1 SV=1	48.1426	27	673	78.255	6.47	tagE; QU35_19365	113.5	115.9
P13267	DNA polymerase III PolC-type OS=Bacillus subtilis (strain 168) GN=polC PE=1 SV=2	33.5421	41	1437	162.561	5.47	polC; QU35_09150	196.1	128.8
P13243	Probable fructose-bisphosphate aldolase OS=Bacillus subtilis (strain 168) GN=fbaA PE=1 SV=2	77.193	26	285	30.381	5.29	fbaA; QU35_20090	125.3	130.3
P13242	CTP synthase OS=Bacillus subtilis (strain 168) GN=pyrG PE=3 SV=1	68.972	31	535	59.681	5.47	pyrG; QU35_20105	104.2	57.6
P12879	30S ribosomal protein S8 OS=Bacillus subtilis (strain 168) GN=rpsH PE=1 SV=4	59.0909	12	132	14.868	9.86	rpsH; QU35_00805	177.3	83.8
P12878	30S ribosomal protein S14 OS=Bacillus subtilis (strain 168) GN=rpsN1 PE=1 SV=3	13.1148	1	61	7.241	10.45	rpsN; QU35_00800	147.6	259
P12877	50S ribosomal protein L5 OS=Bacillus subtilis (strain 168) GN=rplE PE=1 SV=1	77.6536	15	179	20.135	9.54	rplE; QU35_00795	185.9	82.6
P12875	50S ribosomal protein L14 OS=Bacillus subtilis (strain 168) GN=rplN PE=1 SV=1	67.2131	13	122	13.146	9.92	rplN; QU35_00785	89.3	35.1
P12874	30S ribosomal protein S17 OS=Bacillus subtilis (strain 168) GN=rpsQ PE=1 SV=3	67.8161	6	87	10.193	9.95	rpsQ; QU35_00780	165	52.3
P12873	50S ribosomal protein L29 OS=Bacillus subtilis (strain 168) GN=rpmC PE=1 SV=1	72.7273	6	66	7.708	10.1	rpmC; QU35_00775	90.4	62.4
P12669	DNA-entry nuclease inhibitor OS=Bacillus subtilis (strain 168) GN=nin PE=1 SV=1	32.5758	3	132	14.987	5.26	nin; QU35_02000	159.6	236.2
P12667	DNA-entry nuclease OS=Bacillus subtilis (strain 168) GN=nucA PE=4 SV=2	12.2449	1	147	16.249	5.02	nucA	249.3	298.4
P12464	DNA-directed RNA polymerase subunit delta OS=Bacillus subtilis (strain 168) GN=rpoE PE=1 SV=1	38.1503	5	173	20.387	4.01	rpoE; QU35_20110	54.9	55.3
P12425	Glutamine synthetase OS=Bacillus subtilis (strain 168) GN=glnA PE=1 SV=3	68.4685	37	444	50.246	5.16	glnA; QU35_09605	128	100.4
P12310	Glucose 1-dehydrogenase OS=Bacillus subtilis (strain 168) GN=gdh PE=2 SV=2	54.7893	10	261	28.072	5.35	gdh; QU35_02270	175.3	205.9
P12254	RNA polymerase sigma-K factor OS=Bacillus subtilis (strain 168) GN=sigK PE=1 SV=2	31.6327	6	294	33.585	8.9		166.5	183.2
P12049	Phosphoribosylformylglycinamidine synthase subunit PurS OS=Bacillus subtilis (strain 168) GN=purS PE=1 SV=1	66.6667	5	84	9.749	4.88	purS; QU35_03725	34.5	66
P12048	Bifunctional purine biosynthesis protein PurH OS=Bacillus subtilis (strain 168) GN=purH PE=3 SV=2	76.7578	33	512	55.719	5.44	purH; QU35_03755	67	173.8
P12047	Adenylosuccinate lyase OS=Bacillus subtilis (strain 168) GN=purB PE=1 SV=1	56.1485	26	431	49.453	6.24	purB; QU35_03715	42.7	56.9
P12046	Phosphoribosylaminoimidazole-succinocarboxamide synthase OS=Bacillus subtilis (strain 168) GN=purC PE=1 SV=1	60.9959	17	241	27.443	5.16	purC; QU35_03720	140	239.6
P12045	N5-carboxyaminoimidazole ribonucleotide synthase OS=Bacillus subtilis (strain 168) GN=purK PE=3 SV=2	23.4211	6	380	42.293	5.5	purK; QU35_03710	20.2	82.4
P12044	N5-carboxyaminoimidazole ribonucleotide mutase OS=Bacillus subtilis (strain 168) GN=purE PE=3 SV=1	37.037	4	162	17.163	5.54	purE; QU35_03705	128.6	220
P12043	Phosphoribosylformylglycinamidine cyclo-ligase OS=Bacillus subtilis (strain 168) GN=purM PE=3 SV=2	25.1445	6	346	37.029	4.81	purM; QU35_03745	120.3	202.7
P12042	Phosphoribosylformylglycinamidine synthase subunit PurL OS=Bacillus subtilis (strain 168) GN=purL PE=1 SV=2	48.1132	27	742	80.274	4.83	purL; QU35_03735	85.8	210.4
P12041	Phosphoribosylformylglycinamidine synthase subunit PurQ OS=Bacillus subtilis (strain 168) GN=purQ PE=1 SV=1	50.2203	7	227	24.768	4.93	purQ; QU35_03730	120.7	215.3
P12040	Phosphoribosylglycinamide formyltransferase OS=Bacillus subtilis (strain 168) GN=purN PE=3 SV=2	31.7949	4	195	21.592	6.21	purN; QU35_03750	97.4	169.5
P12039	Phosphoribosylamine--glycine ligase OS=Bacillus subtilis (strain 168) GN=purD PE=1 SV=1	56.6351	21	422	45.252	4.88	purD; QU35_03760	106.3	280.1
P12013	6-phosphogluconate dehydrogenase, NAD(+)-dependent, decarboxylating OS=Bacillus subtilis (strain 168) GN=gntZ PE=1 SV=1	32.265	12	468	51.95	5.06	gntZ; QU35_21620	41.8	22.2
P12012	Gluconate permease OS=Bacillus subtilis (strain 168) GN=gntP PE=3 SV=1	6.47321	3	448	46.625	8.1	gntP; QU35_21615	269.5	83
P12011	Gluconokinase OS=Bacillus subtilis (strain 168) GN=gntK PE=3 SV=1	22.6121	11	513	57.133	5.91	gntK; QU35_21610	164.5	145.3
P11998	6,7-dimethyl-8-ribityllumazine synthase OS=Bacillus subtilis (strain 168) GN=ribH PE=1 SV=2	66.2338	8	154	16.276	5.53	ribH; QU35_12725	100	127
P11863	Spore coat protein T OS=Bacillus subtilis (strain 168) GN=cotT PE=1 SV=2	23.1707	1	82	10.125	8.7	cotT; QU35_06750
P11742	Methylated-DNA--protein-cysteine methyltransferase, constitutive OS=Bacillus subtilis (strain 168) GN=ogt PE=1 SV=1	41.8182	7	165	18.741	7.33	ogt; QU35_07545	173.4	134.3
P11470	Spore germination protein GerE OS=Bacillus subtilis (strain 168) GN=gerE PE=1 SV=2	52.7027	4	74	8.583	9.13	gerE; QU35_15450	144.8	183.7
P11469	Uncharacterized protein YsmA OS=Bacillus subtilis (strain 168) GN=ysmA PE=4 SV=1	32.6531	6	147	17.062	5.87	ysmA; QU35_15455	103.1	191.6
P11065	HTH-type transcriptional regulator Hpr OS=Bacillus subtilis (strain 168) GN=hpr PE=1 SV=1	5.41872	1	203	23.698	5.49	hpr; QU35_05630	342.1	181.7
P11045	Dihydrofolate reductase OS=Bacillus subtilis (strain 168) GN=dfrA PE=1 SV=2	44.0476	7	168	19.163	5.58	dfrA; QU35_11980	233.7	159
P11044	Thymidylate synthase 2 OS=Bacillus subtilis (strain 168) GN=thyA2 PE=1 SV=1	7.95455	2	264	30.518	6.74	thyA; QU35_11985	97.3	229.8
P11018	Major intracellular serine protease OS=Bacillus subtilis (strain 168) GN=isp PE=1 SV=2	71.1599	19	319	33.828	4.81	ispA; QU35_07355	68.7	199.1
P10944	Histidine ammonia-lyase OS=Bacillus subtilis (strain 168) GN=hutH PE=2 SV=1	27.3622	14	508	55.64	5.54	hutH; QU35_21250	101.6	90.3
P10943	Hut operon positive regulatory protein OS=Bacillus subtilis (strain 168) GN=hutP PE=1 SV=4	29.0541	6	148	16.185	6.42	hutP; QU35_21245	163.6	242.6
P10728	Anti-sigma F factor OS=Bacillus subtilis (strain 168) GN=spoIIAB PE=1 SV=1	45.8904	5	146	16.345	4.65	spoIIAB; QU35_12835	63.7	285.6
P10727	Anti-sigma F factor antagonist OS=Bacillus subtilis (strain 168) GN=spoIIAA PE=1 SV=3	66.6667	8	117	12.982	6.3	spoIIAA; QU35_12840	89.8	269.5
P10726	RNA polymerase sigma-D factor OS=Bacillus subtilis (strain 168) GN=sigD PE=1 SV=2	22.4409	6	254	29.449	5.48	sigD; QU35_09095	194.6	117
P10725	Alanine racemase 1 OS=Bacillus subtilis (strain 168) GN=alr1 PE=3 SV=2	37.018	13	389	43.237	8.43	alrA; QU35_02655	189.2	138.7
P10585	Gluconate operon transcriptional repressor OS=Bacillus subtilis (strain 168) GN=gntR PE=3 SV=2	5.34979	1	243	28.261	5.58	gntR; QU35_21605
P0CI80	Xylose isomerase OS=Bacillus subtilis (strain 168) GN=xylA PE=3 SV=1	38.8764	12	445	50.25	6.16	xylA; QU35_09680	183.4	150.4
P0CI79	Thymidylate synthase 1 OS=Bacillus subtilis (strain 168) GN=thyA1 PE=1 SV=1	30.4659	9	279	32.786	5.94	thyA; QU35_09720	179.7	132.8
P0CI78	50S ribosomal protein L24 OS=Bacillus subtilis (strain 168) GN=rplX PE=1 SV=1	83.4951	11	103	11.135	10.04	rplX; QU35_00790	113.7	37
P0CI77	Pyrroline-5-carboxylate reductase 1 OS=Bacillus subtilis (strain 168) GN=proH PE=3 SV=1	10.101	3	297	32.011	7.84	proH	173.9	331.2
P0CI76	Replication termination protein OS=Bacillus subtilis (strain 168) GN=rtp PE=1 SV=1	44.2623	5	122	14.51	9.39	rtp; QU35_10180	160.9	148.9
P0CI75	Bifunctional ligase/repressor BirA OS=Bacillus subtilis (strain 168) GN=birA PE=1 SV=1	12	4	325	36.16	7.18	birA; QU35_12305	122.4	84.8
P0CI74	Cell cycle protein GpsB OS=Bacillus subtilis (strain 168) GN=gpsB PE=1 SV=1	80.6122	12	98	11.585	5.99	ypsB; QU35_12175	53	63.8
P0CI73	Glutamine--fructose-6-phosphate aminotransferase [isomerizing] OS=Bacillus subtilis (strain 168) GN=glmS PE=3 SV=1	57.8333	33	600	65.297	5.1	glmS; QU35_01155	104.4	32.2
P09339	Aconitate hydratase A OS=Bacillus subtilis (strain 168) GN=citB PE=1 SV=4	53.3553	49	909	99.272	5.2	citB; QU35_09905	134.1	209.3
P09124	Glyceraldehyde-3-phosphate dehydrogenase 1 OS=Bacillus subtilis (strain 168) GN=gapA PE=1 SV=2	79.1045	24	335	35.81	5.35	gapA; QU35_18445	141.8	78.3
P09122	DNA polymerase III subunit gamma/tau OS=Bacillus subtilis (strain 168) GN=dnaX PE=3 SV=3	32.8597	15	563	62.724	5.78	dnaX; QU35_00125	141.2	117.7
P08877	Phosphocarrier protein HPr OS=Bacillus subtilis (strain 168) GN=ptsH PE=1 SV=3	86.3636	5	88	9.184	4.88	ptsH; QU35_07760	81.4	53.1
P08874	Transition state regulatory protein AbrB OS=Bacillus subtilis (strain 168) GN=abrB PE=1 SV=1	60.4167	7	96	10.766	6.71	abrB	186	86.5
P08838	Phosphoenolpyruvate-protein phosphotransferase OS=Bacillus subtilis (strain 168) GN=ptsI PE=1 SV=3	55.7895	36	570	63.039	4.86	ptsI; QU35_07765	160.9	120.9
P08821	DNA-binding protein HU 1 OS=Bacillus subtilis (strain 168) GN=hupA PE=1 SV=2	94.5652	15	92	9.878	9	hbs; QU35_12485	76.6	123.1
P08750	D-alanyl-D-alanine carboxypeptidase DacA OS=Bacillus subtilis (strain 168) GN=dacA PE=1 SV=3	56.2077	25	443	48.606	6.05	dacA; QU35_00075	180.7	123.4
P08495	Aspartokinase 2 OS=Bacillus subtilis (strain 168) GN=lysC PE=1 SV=2	35.5392	12	408	43.781	4.93	lysC; QU35_15485	182.1	60.6
P08164	NH(3)-dependent NAD(+) synthetase OS=Bacillus subtilis (strain 168) GN=nadE PE=1 SV=5	55.8824	17	272	30.376	5.21	nadE; QU35_01845	162.6	164.1
P08066	Succinate dehydrogenase iron-sulfur subunit OS=Bacillus subtilis (strain 168) GN=sdhB PE=3 SV=3	57.7075	12	253	28.399	8.12	sdhB; QU35_15460	167	242.2
P08065	Succinate dehydrogenase flavoprotein subunit OS=Bacillus subtilis (strain 168) GN=sdhA PE=3 SV=4	70.1365	35	586	65.11	6.15	sdhA; QU35_15465	125.4	212.6
P08064	Succinate dehydrogenase cytochrome b558 subunit OS=Bacillus subtilis (strain 168) GN=sdhC PE=1 SV=2	8.91089	2	202	22.916	9.7	sdhC; QU35_15470	280.1	215.7
P07908	Replication initiation and membrane attachment protein OS=Bacillus subtilis (strain 168) GN=dnaB PE=1 SV=1	12.0763	6	472	54.855	5.57	dnaB; QU35_15745	188.3	127.8
P07860	RNA polymerase sigma-F factor OS=Bacillus subtilis (strain 168) GN=sigF PE=1 SV=1	25.098	7	255	29.354	5.4	sigF; QU35_12830	61.8	236
P07819	Sucrose-6-phosphate hydrolase OS=Bacillus subtilis (strain 168) GN=sacA PE=3 SV=2	44.0501	19	479	54.78	5.81	sacA; QU35_20560	183.7	85
P07790	Spore coat protein C OS=Bacillus subtilis (strain 168) GN=cotC PE=1 SV=1	33.3333	3	66	8.811	8.65	cotC; QU35_09740	49	465.7
P07788	Spore coat protein A OS=Bacillus subtilis (strain 168) GN=cotA PE=1 SV=4	14.23	6	513	58.462	6.35	cotA; QU35_03640	227.1	142.1
P07784	Small, acid-soluble spore protein gamma-type OS=Bacillus subtilis (strain 168) GN=sspE PE=2 SV=1	64.2857	4	84	9.262	8.66	sspE; QU35_04855	109.3	577.2
P07601	Tryptophan synthase alpha chain OS=Bacillus subtilis (strain 168) GN=trpA PE=3 SV=1	19.1011	3	267	29.431	5.07	trpA; QU35_12400	39.9	351.2
P07600	Tryptophan synthase beta chain OS=Bacillus subtilis (strain 168) GN=trpB PE=3 SV=2	35.25	12	400	43.552	5.92	trpB; QU35_12405	70.8	329.2
P07372	Stage II sporulation protein D OS=Bacillus subtilis (strain 168) GN=spoIID PE=4 SV=1	26.2391	8	343	37.378	9.39	spoIID; QU35_19895	122.5	264.2
P07343	Fumarate hydratase class II OS=Bacillus subtilis (strain 168) GN=fumC PE=3 SV=2	60.6061	26	462	50.5	5.85	fumC; QU35_17965	128.6	133.4
P06629	Uncharacterized protein YwjG OS=Bacillus subtilis (strain 168) GN=ywjG PE=4 SV=1	47.3988	6	173	19.053	4.59	ywjG; QU35_20100	170.6	124
P06628	Sporulation initiation phosphotransferase F OS=Bacillus subtilis (strain 168) GN=spo0F PE=1 SV=1	78.2258	7	124	14.218	5.03	spo0F	126.1	217.6
P06574	RNA polymerase sigma-B factor OS=Bacillus subtilis (strain 168) GN=sigB PE=1 SV=3	19.084	5	262	29.883	5.77	sigB; QU35_02700	155.8	48.7
P06569	Uncharacterized protein YtxC OS=Bacillus subtilis (strain 168) GN=ytxC PE=4 SV=2	19.9288	5	281	33.297	5.06	ytxC; QU35_15730	55.5	405.6
P06567	Primosomal protein DnaI OS=Bacillus subtilis (strain 168) GN=dnaI PE=1 SV=1	58.5209	15	311	36.091	6.14	dnaI; QU35_15740	67.5	38.4
P06535	Sporulation initiation phosphotransferase B OS=Bacillus subtilis (strain 168) GN=spo0B PE=1 SV=1	15.625	2	192	22.528	5.31	spo0B; QU35_15190	184.7	75.1
P06534	Stage 0 sporulation protein A OS=Bacillus subtilis (strain 168) GN=spo0A PE=1 SV=1	35.206	11	267	29.672	6.44	spo0A; QU35_13240	115	211
P06533	HTH-type transcriptional regulator SinR OS=Bacillus subtilis (strain 168) GN=sinR PE=1 SV=1	65.7658	7	111	12.981	7.4	sinR	124.5	196.1
P06224	RNA polymerase sigma factor SigA OS=Bacillus subtilis (strain 168) GN=sigA PE=1 SV=2	45.5526	20	371	42.922	4.87	sigA; QU35_13745	48.7	43.5
P06222	RNA polymerase sigma-E factor OS=Bacillus subtilis (strain 168) GN=sigE PE=1 SV=1	30.9623	11	239	27.635	8.69	sigE; QU35_08510	12.5	93.3
P05657	50S ribosomal protein L27 OS=Bacillus subtilis (strain 168) GN=rpmA PE=1 SV=1	41.4894	7	94	10.366	10.32	rpmA; QU35_15200	87.1	48.2
P05656	Levanase OS=Bacillus subtilis (strain 168) GN=sacC PE=1 SV=1	2.51108	1	677	75.904	7.23	sacC; QU35_14715
P05654	Aspartate carbamoyltransferase OS=Bacillus subtilis (strain 168) GN=pyrB PE=1 SV=2	42.7632	15	304	34.202	5.82	pyrB; QU35_08595	197.7	30.6
P05653	DNA gyrase subunit A OS=Bacillus subtilis (strain 168) GN=gyrA PE=1 SV=1	41.0475	33	821	92.042	5.5	gyrA; QU35_00035	107.5	93.7
P05652	DNA gyrase subunit B OS=Bacillus subtilis (strain 168) GN=gyrB PE=3 SV=1	44.8276	32	638	71.459	5.73	gyrB; QU35_00030	169.6	113.7
P05651	DNA replication and repair protein RecF OS=Bacillus subtilis (strain 168) GN=recF PE=3 SV=2	17.8378	6	370	42.278	7.43	recF; QU35_00020	149.9	151.6
P05650	Uncharacterized protein YaaA OS=Bacillus subtilis (strain 168) GN=yaaA PE=3 SV=1	42.2535	2	71	7.921	4.65	yaaA; QU35_00015	143.7	115.4
P05649	DNA polymerase III subunit beta OS=Bacillus subtilis (strain 168) GN=dnaN PE=1 SV=1	62.963	19	378	42.077	5.01	dnaN; QU35_00010	141.5	133
P05648	Chromosomal replication initiator protein DnaA OS=Bacillus subtilis (strain 168) GN=dnaA PE=1 SV=1	46.4126	18	446	50.828	6.49	dnaA; QU35_00005	172.4	136.7
P05645	3-isopropylmalate dehydrogenase OS=Bacillus subtilis (strain 168) GN=leuB PE=3 SV=3	47.3973	21	365	39.819	4.97	leuB; QU35_15370	35.7	240.7
P05306	PTS system sucrose-specific EIIBC component OS=Bacillus subtilis (strain 168) GN=sacP PE=3 SV=3	13.2321	6	461	49.365	7.74	sacP; QU35_20565	80.7	45.5
P05096	DNA primase OS=Bacillus subtilis (strain 168) GN=dnaG PE=3 SV=2	21.2272	11	603	68.693	7.15	dnaG; QU35_13750	142.7	100.2
P04990	Threonine synthase OS=Bacillus subtilis (strain 168) GN=thrC PE=3 SV=1	67.3295	21	352	37.44	5.48	thrC; QU35_17535	26.2	87.9
P04969	30S ribosomal protein S11 OS=Bacillus subtilis (strain 168) GN=rpsK PE=1 SV=1	41.9847	7	131	13.916	11.63	rpsK; QU35_00870	239.2	78.7
P04948	Homoserine kinase OS=Bacillus subtilis (strain 168) GN=thrB PE=3 SV=2	49.8382	13	309	33.303	5.03	thrB; QU35_17530	40.7	314.6
P04833	Small, acid-soluble spore protein D OS=Bacillus subtilis (strain 168) GN=sspD PE=1 SV=3	45.3125	2	64	6.8	8.66	sspD; QU35_07505	198.7	115.7
P04832	Small, acid-soluble spore protein B OS=Bacillus subtilis (strain 168) GN=sspB PE=3 SV=1	62.6866	1	67	6.975	5.11	sspB; QU35_05505	190.6	81.4
P04831	Small, acid-soluble spore protein A OS=Bacillus subtilis (strain 168) GN=sspA PE=3 SV=1	63.7681	2	69	7.066	5.02	sspA; QU35_16055	201.1	144.5
P04189	Subtilisin E OS=Bacillus subtilis (strain 168) GN=aprE PE=1 SV=3	3.93701	1	381	39.455	9.04	aprE; QU35_05790	55.2	341.6
P03964	Indole-3-glycerol phosphate synthase OS=Bacillus subtilis (strain 168) GN=trpC PE=3 SV=3	7.63052	2	249	27.724	5.9	trpC; QU35_12415	61.5	340.3
P03963	Anthranilate synthase component 1 OS=Bacillus subtilis (strain 168) GN=trpE PE=3 SV=2	15.3398	6	515	58.079	5.58	trpE; QU35_12425	34.2	434
P03947	Anthranilate phosphoribosyltransferase OS=Bacillus subtilis (strain 168) GN=trpD PE=3 SV=2	7.69231	2	338	36	5.16	trpD; QU35_12420	22.1	415.9
P02968	Flagellin OS=Bacillus subtilis (strain 168) GN=hag PE=1 SV=2	78.2895	24	304	32.607	5.14	hag; QU35_19165	137.4	216.5
P02394	50S ribosomal protein L7/L12 OS=Bacillus subtilis (strain 168) GN=rplL PE=1 SV=4	85.3659	11	123	12.743	4.55	rplL; QU35_00680	139.6	65.9
P00691	Alpha-amylase OS=Bacillus subtilis (strain 168) GN=amyE PE=1 SV=2	1.82094	1	659	72.333	6.23	amyE; QU35_01800	186	264
P00497	Amidophosphoribosyltransferase OS=Bacillus subtilis (strain 168) GN=purF PE=1 SV=2	18.4874	7	476	51.659	6.21	purF; QU35_03740	30	52.5
O68260	Uncharacterized protein YoyC OS=Bacillus subtilis (strain 168) GN=yoyC PE=4 SV=1	9.78261	1	92	10.744	6.32	yoyC; QU35_10730	204.2	40.3
O54408	GTP pyrophosphokinase OS=Bacillus subtilis (strain 168) GN=relA PE=3 SV=3	35.4223	31	734	84.771	7.37	relA; QU35_15015	90.3	118.8
O35046	Putative carboxypeptidase YocD OS=Bacillus subtilis (strain 168) GN=yocD PE=3 SV=1	32.3077	8	325	36.387	6.01	yocD; QU35_10565	125.1	192.9
O35045	Uncharacterized zinc-type alcohol dehydrogenase-like protein YjmD OS=Bacillus subtilis (strain 168) GN=yjmD PE=2 SV=1	26.2537	7	339	36.739	6.58	yjmD; QU35_06880	45.5	540.4
O35044	Sensor protein BceS OS=Bacillus subtilis (strain 168) GN=bceS PE=3 SV=1	8.98204	3	334	38.74	6.39	bceS; QU35_16455	135.2	153
O35043	Uncharacterized MscS family protein YfkC OS=Bacillus subtilis (strain 168) GN=yfkC PE=2 SV=1	14.6429	3	280	32.186	5.59	yfkC	124.7	72.6
O35041	Uncharacterized protein YfjT OS=Bacillus subtilis (strain 168) GN=yfjT PE=4 SV=1	13.1148	1	61	7.264	4.41	yfjT; QU35_04505
O35038	HTH-type transcriptional regulator YtlI OS=Bacillus subtilis (strain 168) GN=ytlI PE=3 SV=1	14.6104	4	308	35.21	6.7	ytlI; QU35_15970	135	206.8
O35033	Probable coenzyme A biosynthesis bifunctional protein CoaBC OS=Bacillus subtilis (strain 168) GN=coaBC PE=3 SV=1	36.2069	13	406	43.95	6.47	coaBC; QU35_08705	144.9	130.5
O35031	Acylphosphatase OS=Bacillus subtilis (strain 168) GN=acyP PE=1 SV=1	9.89011	1	91	10.311	8.51	yflL; QU35_04345	160	214.5
O35025	Type-2 restriction enzyme BsuMI component YdiR OS=Bacillus subtilis (strain 168) GN=ydiR PE=2 SV=1	26.5176	8	313	35.29	4.67	ydiR; QU35_03530	228.1	97.4
O35024	Manganese transport system membrane protein MntC OS=Bacillus subtilis (strain 168) GN=mntC PE=3 SV=1	9.1954	4	435	47.914	9.16	mntC; QU35_16640	136	35.5
O35023	Probable superoxide dismutase [Fe] OS=Bacillus subtilis (strain 168) GN=sodF PE=3 SV=1	30.9609	9	281	33.456	6.65	sodF; QU35_10655	4.4	19.3
O35022	FMN-dependent NADH-azoreductase 1 OS=Bacillus subtilis (strain 168) GN=azoR1 PE=2 SV=1	41.8269	10	208	22.963	5.29	yocJ; QU35_10600	149	192.3
O35020	tRNA-specific 2-thiouridylase MnmA OS=Bacillus subtilis (strain 168) GN=mnmA PE=3 SV=4	58.221	18	371	41.892	5.14	mnmA; QU35_14960	168.9	109.2
O35019	UPF0435 protein YfkK OS=Bacillus subtilis (strain 168) GN=yfkK PE=1 SV=1	67.6056	5	71	8.13	4.88	yfkK; QU35_04450	151.9	203.7
O35017	Uncharacterized zinc-type alcohol dehydrogenase-like protein YogA OS=Bacillus subtilis (strain 168) GN=yogA PE=3 SV=1	6.99088	2	329	35.789	8.05	yogA; QU35_10150	140.1	161.7
O35016	Low molecular weight protein-tyrosine-phosphatase YfkJ OS=Bacillus subtilis (strain 168) GN=yfkJ PE=1 SV=1	22.4359	2	156	17.258	4.89	yfkJ; QU35_04455	168.2	188.7
O35014	Uncharacterized EAL-domain containing protein YkuI OS=Bacillus subtilis (strain 168) GN=ykuI PE=1 SV=1	27.7641	10	407	47.927	4.78	ykuI; QU35_07865	156.1	214.8
O35013	Putative 8-oxo-dGTP diphosphatase YtkD OS=Bacillus subtilis (strain 168) GN=ytkD PE=1 SV=1	15.8228	3	158	18.5	6.35	ytkD; QU35_16575	171.6	119.9
O35011	DNA-directed RNA polymerase subunit omega OS=Bacillus subtilis (strain 168) GN=rpoZ PE=3 SV=1	70.1493	5	67	7.749	5.9	rpoZ; QU35_08700	154.6	56.5
O35010	Gamma-D-glutamyl-L-lysine endopeptidase OS=Bacillus subtilis (strain 168) GN=ykfC PE=1 SV=2	20.2703	5	296	33.004	6.8	ykfC; QU35_07250	62.4	338
O35009	Probable integrase/recombinase YoeC OS=Bacillus subtilis (strain 168) GN=yoeC PE=3 SV=2	9.39227	2	181	21.357	9.72	yoeC; QU35_10130	215.7	115.6
O35008	Putative protein YtqA OS=Bacillus subtilis (strain 168) GN=ytqA PE=3 SV=1	14.9068	3	322	36.74	6.06	ytqA; QU35_16505	186.3	66.8
O35007	Putative efflux system protein YvrP OS=Bacillus subtilis (strain 168) GN=yvrP PE=3 SV=1	1.76322	1	397	43.466	4.91	yvrP; QU35_18105	281.6	191.5
O35006	1-(5-phosphoribosyl)-5-[(5-phosphoribosylamino)methylideneamino] imidazole-4-carboxamide isomerase OS=Bacillus subtilis (strain 168) GN=hisA PE=3 SV=1	57.551	13	245	26.513	5.11	hisA; QU35_18920	36.3	427
O35005	ABC transporter permease YtrF OS=Bacillus subtilis (strain 168) GN=ytrF PE=2 SV=1	27.0642	11	436	48.39	8.27	ytrF; QU35_16465	20.8	12.9
O35004	UPF0603 protein YdjH OS=Bacillus subtilis (strain 168) GN=ydjH PE=3 SV=1	16.9291	5	254	28.145	6.38	ydjH; QU35_03585	293.5	178.5
O35002	Carboxy-terminal processing protease CtpB OS=Bacillus subtilis (strain 168) GN=ctpB PE=1 SV=1	36.4583	15	480	52.765	8.32	ctpB; QU35_19100	119.2	369.2
O35000	Glucosamine-6-phosphate deaminase 1 OS=Bacillus subtilis (strain 168) GN=nagB PE=1 SV=1	43.3884	8	242	26.975	6.16	nagBA; QU35_18990	22.1	34.5
O34997	Uncharacterized membrane protein YkoY OS=Bacillus subtilis (strain 168) GN=ykoY PE=3 SV=1	3.39506	1	324	35.509	9.36	ykoY	201.3	126.7
O34996	DNA polymerase I OS=Bacillus subtilis (strain 168) GN=polA PE=3 SV=1	52.1591	45	880	99.03	5.21	polA; QU35_15800	37.6	36.8
O34994	Transcriptional repressor CcpN OS=Bacillus subtilis (strain 168) GN=ccpN PE=1 SV=1	51.4151	9	212	23.855	7.5	ccpN; QU35_13765	174.8	181
O34993	Putative acetyltransferase YvoF OS=Bacillus subtilis (strain 168) GN=yvoF PE=3 SV=1	8.13953	1	172	19.33	9.63	yvoF; QU35_18960
O34992	Glycine betaine/carnitine/choline transport ATP-binding protein OpuCA OS=Bacillus subtilis (strain 168) GN=opuCA PE=1 SV=1	32.8947	8	380	43.22	6.96	opuCA; QU35_18385	77.8	310
O34990	Formyltetrahydrofolate deformylase OS=Bacillus subtilis (strain 168) GN=purU PE=3 SV=2	33.6667	9	300	34.456	6.02	purU; QU35_07310	149.3	136.1
O34989	Sensor histidine kinase YvrG OS=Bacillus subtilis (strain 168) GN=yvrG PE=3 SV=2	12.4138	7	580	67.756	9.35	yvrG; QU35_18060	142.8	212.3
O34987	Guanine/hypoxanthine permease PbuG OS=Bacillus subtilis (strain 168) GN=pbuG PE=1 SV=1	5.22727	2	440	46.161	8.7	pbuG; QU35_03680	115	85.8
O34986	Uncharacterized protein YvnB OS=Bacillus subtilis (strain 168) GN=yvnB PE=3 SV=1	1.31885	1	1289	148.016	6.7	yvnB; QU35_19000
O34984	Uncharacterized metallohydrolase YodQ OS=Bacillus subtilis (strain 168) GN=yodQ PE=3 SV=1	22.0183	7	436	48.525	5.78	yodQ	73.9	519
O34981	2,3,4,5-tetrahydropyridine-2,6-dicarboxylate N-acetyltransferase OS=Bacillus subtilis (strain 168) GN=dapH PE=1 SV=2	42.3729	11	236	24.945	4.96	dapH; QU35_07915	144.5	147.9
O34980	Uncharacterized hydrolase YtnL OS=Bacillus subtilis (strain 168) GN=ytnL PE=3 SV=1	22.5962	6	416	45.211	5.97	ytnL; QU35_15915	57.2	280.1
O34979	Uncharacterized ABC transporter ATP-binding protein YvrO OS=Bacillus subtilis (strain 168) GN=yvrO PE=3 SV=2	13.9738	3	229	25.462	9.31	yvrO; QU35_18100	180.2	198.3
O34977	Uncharacterized ABC transporter ATP-binding protein YthP OS=Bacillus subtilis (strain 168) GN=ythP PE=3 SV=1	6.77966	2	236	26.49	5.62	ythP; QU35_16275	96.7	57.5
O34974	Putative monooxygenase MoxC OS=Bacillus subtilis (strain 168) GN=moxC PE=1 SV=1	23.3032	9	442	49.381	6.16	ytnJ; QU35_15925	35	344.2
O34973	Putative hydrolase YtaP OS=Bacillus subtilis (strain 168) GN=ytaP PE=3 SV=1	15.3846	6	299	33.755	6.8	ytaP; QU35_16385	123.2	274.8
O34969	Uncharacterized oxidoreductase YfjR OS=Bacillus subtilis (strain 168) GN=yfjR PE=3 SV=2	35.3147	9	286	30.455	5.17	yfjR; QU35_04515	181.8	109.5
O34968	Putative lipoprotein YerB OS=Bacillus subtilis (strain 168) GN=yerB PE=1 SV=1	32.6284	10	331	36.946	8.18	yerB; QU35_03785	77.3	302.7
O34967	50S ribosomal protein L31 type B OS=Bacillus subtilis (strain 168) GN=rpmE2 PE=1 SV=1	56.0976	5	82	9.525	9.44	rpmE2; QU35_16615	91.9	270.3
O34966	High-affinity zinc uptake system binding-protein ZnuA OS=Bacillus subtilis (strain 168) GN=znuA PE=1 SV=1	21.3166	6	319	35.638	5.48	adcA; QU35_01700	211.8	182.1
O34962	Probable NAD-dependent malic enzyme 4 OS=Bacillus subtilis (strain 168) GN=ytsJ PE=3 SV=1	64.6341	18	410	43.64	5.36	ytsJ; QU35_15865	4.9	5.4
O34959	Uncharacterized protein YjaV OS=Bacillus subtilis (strain 168) GN=yjaV PE=4 SV=2	5.94595	1	185	22.125	4.69	yjaV; QU35_06305	74	269.9
O34952	Lipoteichoic acid synthase 2 OS=Bacillus subtilis (strain 168) GN=ltaS2 PE=1 SV=1	10.4777	6	649	74.187	5.58	yflE; QU35_04380	105.7	181.3
O34951	Sensory transduction protein BceR OS=Bacillus subtilis (strain 168) GN=bceR PE=3 SV=1	19.4805	4	231	26.85	5.67	bceR; QU35_16460	9.9	13.1
O34949	Uncharacterized HTH-type transcriptional regulator YkoM OS=Bacillus subtilis (strain 168) GN=ykoM PE=3 SV=1	45.4545	6	154	17.847	9.17	ykoM	204.3	218.2
O34948	Uncharacterized oxidoreductase YkwC OS=Bacillus subtilis (strain 168) GN=ykwC PE=3 SV=1	68.4028	13	288	30.692	5.38	ykwC; QU35_07790	163.8	159.7
O34947	Uncharacterized protease YoaZ OS=Bacillus subtilis (strain 168) GN=yoaZ PE=3 SV=1	8.09524	2	210	23.405	5.64	yoaZ; QU35_10340	139.9	113.8
O34946	High-affinity zinc uptake system ATP-binding protein ZnuC OS=Bacillus subtilis (strain 168) GN=znuC PE=1 SV=1	22.0779	3	231	26.302	8.24	adcC; QU35_01705
O34944	Putative dipeptidase YtjP OS=Bacillus subtilis (strain 168) GN=ytjP PE=3 SV=1	65.2268	32	463	51.021	4.97	ytjP; QU35_16260	114	117.5
O34943	Putative tRNA-binding protein YtpR OS=Bacillus subtilis (strain 168) GN=ytpR PE=3 SV=1	63.1841	13	201	21.683	4.56	ytpR; QU35_16180	179.9	161.1
O34942	ATP-dependent DNA helicase RecG OS=Bacillus subtilis (strain 168) GN=recG PE=3 SV=1	18.6217	12	682	78.091	7.46	recG; QU35_08790	176.9	159.7
O34940	Putative sugar lactone lactonase YvrE OS=Bacillus subtilis (strain 168) GN=yvrE PE=3 SV=1	33.9041	9	292	33.183	4.96	yvrE; QU35_18055	92.9	212.4
O34939	Probable BsuMI modification methylase subunit YdiO OS=Bacillus subtilis (strain 168) GN=ydiO PE=2 SV=1	20.8431	8	427	48.879	7.84	ydiO; QU35_03505	227.8	63.9
O34934	NAD kinase 2 OS=Bacillus subtilis (strain 168) GN=nadK2 PE=3 SV=1	65.9176	19	267	30.234	6.95	ppnK; QU35_16040	55.9	103.6
O34932	Dephospho-CoA kinase OS=Bacillus subtilis (strain 168) GN=coaE PE=3 SV=1	38.5787	8	197	22	5.14	coaE; QU35_15780	137.4	224.2
O34930	Response regulator aspartate phosphatase K OS=Bacillus subtilis (strain 168) GN=rapK PE=3 SV=1	41.5094	12	371	43.816	5.31	rapK; QU35_10430	122.6	289
O34928	Peptidoglycan-N-acetylmuramic acid deacetylase PdaA OS=Bacillus subtilis (strain 168) GN=pdaA PE=1 SV=1	2.28137	1	263	30.05	7.59	pdaA; QU35_04510	358.9	374.9
O34926	Pulcherriminic acid synthase OS=Bacillus subtilis (strain 168) GN=cypX PE=1 SV=1	2.96296	1	405	45.444	5.68	cypX; QU35_19010	136.3	116.7
O34925	Purine nucleoside phosphorylase DeoD-type OS=Bacillus subtilis (strain 168) GN=deoD PE=1 SV=1	72.9614	13	233	25.362	5.31	deoD; QU35_10810	127.6	137.7
O34924	Putative aminopeptidase YtoP OS=Bacillus subtilis (strain 168) GN=ytoP PE=3 SV=1	51.5406	12	357	39.212	6.1	ytoP; QU35_16200	136.5	168.2
O34921	Uncharacterized protein YtoI OS=Bacillus subtilis (strain 168) GN=ytoI PE=3 SV=1	20.2733	8	439	49.007	7.03	ytoI; QU35_15900	136.5	185
O34916	N-acetyldiaminopimelate deacetylase OS=Bacillus subtilis (strain 168) GN=ykuR PE=1 SV=1	21.123	8	374	41.531	5.41	dapL; QU35_07920	35.9	31.4
O34912	Histidine biosynthesis bifunctional protein HisIE OS=Bacillus subtilis (strain 168) GN=hisI PE=3 SV=1	41.6268	9	209	23.886	4.88	hisI; QU35_18910	53.6	374.8
O34911	Putative HMP/thiamine-binding protein YkoF OS=Bacillus subtilis (strain 168) GN=ykoF PE=1 SV=1	9	2	200	22.01	6.52	thiU; QU35_07380	247.1	241.5
O34910	Uncharacterized protein YobT OS=Bacillus subtilis (strain 168) GN=yobT PE=3 SV=1	18.0258	4	233	25.381	8.75	yobT; QU35_10520	159.1	127.6
O34909	Putative adenine deaminase YerA OS=Bacillus subtilis (strain 168) GN=yerA PE=1 SV=1	42.5862	24	580	66.603	6.27	yerA; QU35_03780	132.8	284.8
O34908	Uncharacterized membrane protein YkoX OS=Bacillus subtilis (strain 168) GN=ykoX PE=3 SV=1	2.71493	1	221	24.924	9.7	ykoX; QU35_07485	115.3	121.8
O34903	Uncharacterized transcriptional regulatory protein YkoG OS=Bacillus subtilis (strain 168) GN=ykoG PE=3 SV=1	7.01754	2	228	25.996	5.43	ykoG; QU35_07385	236	291.5
O34899	Cob(I)yrinic acid a,c-diamide adenosyltransferase OS=Bacillus subtilis (strain 168) GN=yvqK PE=1 SV=2	30.0518	5	193	21.491	5.5	yvqK; QU35_18025	175.3	169.7
O34897	Uncharacterized MscS family protein YkuT OS=Bacillus subtilis (strain 168) GN=ykuT PE=2 SV=2	3.74532	1	267	29.937	6.3	ykuT; QU35_07930	187	234.3
O34896	Uncharacterized oxidoreductase UxuB OS=Bacillus subtilis (strain 168) GN=uxuB PE=2 SV=1	26.9784	5	278	29.462	5.6	yjmF; QU35_06890	60.3	489.5
O34895	N-acetyltransferase YodP OS=Bacillus subtilis (strain 168) GN=yodP PE=1 SV=1	36.3636	7	275	31.201	6.18	yodP; QU35_10865	57.3	543.5
O34894	Septation ring formation regulator EzrA OS=Bacillus subtilis (strain 168) GN=ezrA PE=1 SV=1	36.121	19	562	64.956	5	ezrA; QU35_16075	137.8	169.6
O34893	Putative enoyl-CoA hydratase/isomerase YngF OS=Bacillus subtilis (strain 168) GN=yngF PE=3 SV=1	31.5385	6	260	27.855	7.8	yngF; QU35_10030	86	377.4
O34892	Uncharacterized HTH-type transcriptional regulator YobS OS=Bacillus subtilis (strain 168) GN=yobS PE=3 SV=1	17.801	3	191	21.003	6.7	yobS; QU35_10515	157.8	89.6
O34889	Sporulation-delaying protein SdpA OS=Bacillus subtilis (strain 168) GN=sdpA PE=2 SV=1	24.0506	4	158	18.639	9.41	sdpA; QU35_18345	47.9	559
O34887	Uncharacterized protein YflB OS=Bacillus subtilis (strain 168) GN=yflB PE=4 SV=2	8.46154	1	130	14.916	9.22	yflB; QU35_04385	172.9	237.4
O34885	Type-2 restriction enzyme BsuMI component YdiS OS=Bacillus subtilis (strain 168) GN=ydiS PE=2 SV=1	28.5714	11	343	40.008	8.43	ydiS; QU35_03535	179.2	138.7
O34882	Probable tautomerase YolI OS=Bacillus subtilis (strain 168) GN=yolI PE=3 SV=1	17.8295	1	129	14.595	5.05	yodA; QU35_10755	265.1	154.5
O34879	Uncharacterized protein YkuO OS=Bacillus subtilis (strain 168) GN=ykuO PE=4 SV=1	7.40741	2	297	33.597	8.24	ykuO; QU35_07905	209.4	94.3
O34878	Glycine betaine/carnitine/choline transport system permease protein OpuCB OS=Bacillus subtilis (strain 168) GN=opuCB PE=1 SV=1	6.45161	1	217	23.134	9.42	opuCB; QU35_18380	74.8	250
O34877	Polyketide biosynthesis acyltransferase homolog PksD OS=Bacillus subtilis (strain 168) GN=pksD PE=1 SV=2	12.6543	5	324	36.789	5.53	pksD; QU35_09420	88.2	303.6
O34876	Cell division protein FtsX OS=Bacillus subtilis (strain 168) GN=ftsX PE=1 SV=1	31.4189	10	296	33.078	9.58	ftsX; QU35_19105	178.9	181.1
O34874	Putative cysteine desulfurase IscS 2 OS=Bacillus subtilis (strain 168) GN=iscS2 PE=3 SV=1	38.8451	12	381	41.462	6.81	iscS; QU35_16065	188.2	99.6
O34873	Hydroxymethylglutaryl-CoA lyase YngG OS=Bacillus subtilis (strain 168) GN=yngG PE=1 SV=1	2.00669	1	299	32.624	6.15	yngG; QU35_10035	120.7	215.3
O34872	Putative carbonic anhydrase YtiB OS=Bacillus subtilis (strain 168) GN=ytiB PE=3 SV=1	46.5241	7	187	21.098	6.64	ytiB; QU35_16610	163.9	134.7
O34870	Uncharacterized metallophosphoesterase YkuE OS=Bacillus subtilis (strain 168) GN=ykuE PE=3 SV=2	6.29371	1	286	31.595	7.4	ykuE; QU35_07840	267.7	177.1
O34867	Uncharacterized protein YlqH OS=Bacillus subtilis (strain 168) GN=ylqH PE=4 SV=1	10.7527	1	93	10.597	7.5	ylqH; QU35_08895	30	9
O34866	Putative carboxypeptidase YodJ OS=Bacillus subtilis (strain 168) GN=yodJ PE=1 SV=1	50.5495	13	273	30.835	6.19	yodJ; QU35_10805	201.5	155.1
O34863	UvrABC system protein A OS=Bacillus subtilis (strain 168) GN=uvrA PE=3 SV=1	31.5569	26	957	105.966	6.28	uvrA; QU35_19060	28.1	23.8
O34862	Putative UDP-glucose 6-dehydrogenase YtcA OS=Bacillus subtilis (strain 168) GN=ytcA PE=3 SV=1	5.14019	1	428	46.803	6.39	ytcA; QU35_16695	254.3	205.9
O34861	Putative sugar kinase YoaC OS=Bacillus subtilis (strain 168) GN=yoaC PE=2 SV=1	15.4004	4	487	54.075	5.14	yoaC; QU35_10210	38.4	400.2
O34860	RsbT co-antagonist protein RsbRB OS=Bacillus subtilis (strain 168) GN=rsbRB PE=1 SV=1	32.13	7	277	32.367	5.03	rsbRB; QU35_07360	146.2	129.4
O34858	Argininosuccinate lyase OS=Bacillus subtilis (strain 168) GN=argH PE=3 SV=1	49.6746	26	461	51.896	5.16	argH; QU35_15990	69	344
O34857	Repressor rok OS=Bacillus subtilis (strain 168) GN=rok PE=1 SV=1	39.7906	7	191	21.827	9.32	rok; QU35_07945	194.5	101.1
O34852	L-cystine-binding protein TcyK OS=Bacillus subtilis (strain 168) GN=tcyK PE=1 SV=1	23.3333	5	270	30.222	8.73	tcyK; QU35_15955	77.5	339.5
O34851	Probable murein peptide carboxypeptidase OS=Bacillus subtilis (strain 168) GN=ykfA PE=2 SV=2	43.2602	15	319	34.574	5.82	ykfA; QU35_07240	92.4	381.9
O34847	Acetyl-coenzyme A carboxylase carboxyl transferase subunit alpha OS=Bacillus subtilis (strain 168) GN=accA PE=1 SV=1	45.8462	15	325	36.311	6.55	accA; QU35_15855	165.9	124.9
O34846	Uncharacterized protein YtmO OS=Bacillus subtilis (strain 168) GN=ytmO PE=4 SV=1	27.8443	6	334	36.921	6.29	ytmO; QU35_15935	54.2	334.1
O34844	HTH-type transcriptional regulator YodB OS=Bacillus subtilis (strain 168) GN=yodB PE=2 SV=1	43.75	5	112	12.837	4.94	yodB; QU35_10760	172.2	181.8
O34842	Putative hydrolase MhqD OS=Bacillus subtilis (strain 168) GN=mhqD PE=2 SV=1	44.5	5	200	22.418	6.05	yodD; QU35_10770	145.3	155.9
O34841	Uncharacterized protein YoeB OS=Bacillus subtilis (strain 168) GN=yoeB PE=1 SV=2	44.1989	8	181	20.126	9.74	iseA; QU35_10120	195.3	149.8
O34840	Ca(2+)/H(+) antiporter ChaA OS=Bacillus subtilis (strain 168) GN=chaA PE=1 SV=1	3.4188	1	351	37.497	5.5	yfkE; QU35_04485
O34835	Transcription factor FapR OS=Bacillus subtilis (strain 168) GN=fapR PE=1 SV=1	23.4043	5	188	21.387	5.71	ylpC; QU35_08795	177.1	192.1
O34833	Uncharacterized protein YceH OS=Bacillus subtilis (strain 168) GN=yceH PE=3 SV=1	71.9008	29	363	41.646	6.04	yceH; QU35_01745	217.7	104.3
O34829	Uncharacterized HTH-type transcriptional regulator MsmR OS=Bacillus subtilis (strain 168) GN=msmR PE=3 SV=1	50.8721	12	344	38.375	6.92	msmR; QU35_16390	216.9	89.6
O34828	UPF0473 protein YrzB OS=Bacillus subtilis (strain 168) GN=yrzB PE=3 SV=1	11.828	1	93	10.816	3.64	yrzB; QU35_14890	147.3	256.2
O34827	Uncharacterized HTH-type transcriptional regulator YkuM OS=Bacillus subtilis (strain 168) GN=ykuM PE=3 SV=1	34.471	8	293	33.891	6.39	ccpC; QU35_07895	101.4	243.2
O34825	Polyketide biosynthesis malonyl CoA-acyl carrier protein transacylase PksC OS=Bacillus subtilis (strain 168) GN=pksC PE=1 SV=1	40.9722	8	288	32.443	5.66	pksC; QU35_09415	118.9	284.3
O34824	Phosphoglucosamine mutase OS=Bacillus subtilis (strain 168) GN=glmM PE=1 SV=1	50.2232	23	448	48.402	5	glmM; QU35_01150	197	149.1
O34823	Putative carbonic anhydrase-like protein YbcF OS=Bacillus subtilis (strain 168) GN=ybcF PE=3 SV=1	25.1429	4	175	19.491	5.21	ybcF; QU35_01185	105	52.4
O34815	Putative 2-hydroxyacid dehydrogenase YoaD OS=Bacillus subtilis (strain 168) GN=yoaD PE=2 SV=1	25.5814	8	344	38.606	6.02	yoaD; QU35_10215	43	357.3
O34814	Cell division ATP-binding protein FtsE OS=Bacillus subtilis (strain 168) GN=ftsE PE=1 SV=1	58.7719	11	228	25.604	8.22	ftsE; QU35_19110	195.3	115.6
O34813	Precorrin-2 dehydrogenase OS=Bacillus subtilis (strain 168) GN=sirC PE=1 SV=1	40.1235	4	162	17.993	8.9	sirC; QU35_08670	137.7	297.2
O34812	Putative NADP-dependent oxidoreductase YfmJ OS=Bacillus subtilis (strain 168) GN=yfmJ PE=2 SV=1	58.1121	17	339	36.64	5.07	yfmJ; QU35_04245	167.8	145.1
O34809	Uncharacterized protein YceG OS=Bacillus subtilis (strain 168) GN=yceG PE=4 SV=1	20.1117	9	537	62.734	6.43	yceG; QU35_01740	176.5	101.8
O34808	Uronate isomerase OS=Bacillus subtilis (strain 168) GN=uxaC PE=2 SV=1	14.3763	8	473	54.577	5.5	uxaC; QU35_06865	153.2	185.2
O34806	Uncharacterized spore protein YtfJ OS=Bacillus subtilis (strain 168) GN=ytfJ PE=1 SV=1	33.1126	4	151	16.336	5.29	ytfJ; QU35_16020	119.3	341.2
O34805	Uncharacterized ABC transporter substrate-binding lipoprotein YvrC OS=Bacillus subtilis (strain 168) GN=yvrC PE=3 SV=1	12.1019	3	314	34.218	5.26	yvrC; QU35_18040	235.1	227.6
O34803	Uncharacterized protein YeaA OS=Bacillus subtilis (strain 168) GN=yeaA PE=4 SV=1	8.20669	3	329	37.707	7.68	yeaA; QU35_03635	132.8	52.8
O34798	Peptidoglycan-N-acetylmuramic acid deacetylase PdaC OS=Bacillus subtilis (strain 168) GN=pdaC PE=1 SV=1	20.3426	10	467	53.805	8.79	yjeA; QU35_06755	179.5	98
O34797	Phosphopantetheine adenylyltransferase OS=Bacillus subtilis (strain 168) GN=coaD PE=1 SV=1	39.7516	4	161	18.167	6	coaD; QU35_08340	141.8	104.3
O34796	Uncharacterized phosphotransferase YvkC OS=Bacillus subtilis (strain 168) GN=yvkC PE=3 SV=1	26.9555	14	831	94.389	4.89	yvkC; QU35_19075	188.1	109.3
O34795	Uncharacterized protein YbcH OS=Bacillus subtilis (strain 168) GN=ybcH PE=4 SV=1	8.33333	1	96	11.352	5.26	ybcH; QU35_01190	90.2	418.5
O34792	UPF0750 membrane protein YvjA OS=Bacillus subtilis (strain 168) GN=yvjA PE=3 SV=1	21.3523	4	281	29.965	8.85	yvjA; QU35_19120	203	47.4
O34790	Heptaprenylglyceryl phosphate synthase OS=Bacillus subtilis (strain 168) GN=pcrB PE=1 SV=1	14.9123	3	228	25.072	4.54	pcrB; QU35_03805	180.5	119.7
O34789	Uncharacterized protein YdjI OS=Bacillus subtilis (strain 168) GN=ydjI PE=4 SV=1	38.0805	10	323	36.057	5.29	ydjI; QU35_03590	175	93.1
O34788	(R,R)-butanediol dehydrogenase OS=Bacillus subtilis (strain 168) GN=bdhA PE=3 SV=1	44.5087	14	346	37.318	5.07	bdhA; QU35_03605	99.9	141.8
O34787	Polyketide biosynthesis protein PksE OS=Bacillus subtilis (strain 168) GN=pksE PE=1 SV=3	27.6402	16	767	85.689	7.34	pksE; QU35_09425	120	291.7
O34785	UPF0714 protein YjqB OS=Bacillus subtilis (strain 168) GN=yjqB PE=3 SV=1	6	1	200	22.837	6.87	yjqB; QU35_06955
O34784	Uncharacterized membrane protein YobI OS=Bacillus subtilis (strain 168) GN=yobI PE=4 SV=1	17.3189	19	1201	140.533	5.72	yobI; QU35_10460	147.5	136.1
O34783	UPF0180 protein YkuS OS=Bacillus subtilis (strain 168) GN=ykuS PE=3 SV=1	28.3951	2	81	8.488	4.36	ykuS; QU35_07925	91.4	557.8
O34782	Uncharacterized oxidoreductase YvrD OS=Bacillus subtilis (strain 168) GN=yvrD PE=3 SV=1	30.4183	8	263	28.204	4.97	yvrD; QU35_18050	109.8	83.7
O34780	Uncharacterized protein YobF OS=Bacillus subtilis (strain 168) GN=yobF PE=4 SV=1	11.0749	5	307	35.326	6.46	yobF; QU35_10405	118.2	187.2
O34779	Protein phosphatase PrpC OS=Bacillus subtilis (strain 168) GN=prpC PE=3 SV=1	40.1575	9	254	27.657	4.69	prpC; QU35_08735	169.4	266.3
O34777	Organic hydroperoxide resistance transcriptional regulator OS=Bacillus subtilis (strain 168) GN=ohrR PE=1 SV=1	41.4966	5	147	16.992	6.8	ohrR; QU35_07330	48.3	36.5
O34776	Uncharacterized protein YkuK OS=Bacillus subtilis (strain 168) GN=ykuK PE=4 SV=1	14.5349	3	172	19.474	6.89	ykuK; QU35_07880	170.8	254.5
O34774	Uncharacterized protein YobJ OS=Bacillus subtilis (strain 168) GN=yobJ PE=4 SV=1	13.9286	5	280	33.728	9.17	yobJ; QU35_10470	189.5	157.2
O34769	Probable polyketide biosynthesis zinc-dependent hydrolase PksB OS=Bacillus subtilis (strain 168) GN=pksB PE=1 SV=1	5.77778	1	225	25.892	7.03	pksB; QU35_09405	134.4	162.2
O34768	Uncharacterized sugar kinase YdjE OS=Bacillus subtilis (strain 168) GN=ydjE PE=3 SV=1	47.1875	17	320	34.235	5	ydjE; QU35_03570	154.7	198.9
O34764	Sulfate adenylyltransferase OS=Bacillus subtilis (strain 168) GN=sat PE=2 SV=1	48.9529	18	382	42.857	6.05	sat; QU35_08650	47.3	233.9
O34762	Organic hydroperoxide resistance protein OhrA OS=Bacillus subtilis (strain 168) GN=ohrA PE=2 SV=1	35.461	5	141	14.859	5.31	ohrA; QU35_07325	196.8	123.7
O34760	Probable quorum-quenching lactonase YtnP OS=Bacillus subtilis (strain 168) GN=ytnP PE=1 SV=2	33.0961	8	281	31.781	6.23	QU35_16215	82.4	285.1
O34759	Uncharacterized protein YdjO OS=Bacillus subtilis (strain 168) GN=ydjO PE=4 SV=1	76.8116	6	69	7.842	7.75	ydjO; QU35_03625	135.4	250.2
O34758	UPF0755 protein YrrL OS=Bacillus subtilis (strain 168) GN=yrrL PE=3 SV=1	38.6111	13	360	40.476	9.29	yrrL; QU35_14885	168.9	89
O34757	Sensor histidine kinase DesK OS=Bacillus subtilis (strain 168) GN=desK PE=1 SV=1	2.97297	1	370	42.646	9.1	desK; QU35_10575	223.6	107.5
O34756	Putative ABC transporter ATP-binding protein YjkB OS=Bacillus subtilis (strain 168) GN=yjkB PE=3 SV=1	16	3	250	27.804	5.95	yjkB; QU35_06840	213.9	196.9
O34755	Uncharacterized glycosyltransferase YkoT OS=Bacillus subtilis (strain 168) GN=ykoT PE=1 SV=1	5.04451	1	337	38.49	9.06	ykoT; QU35_07465	169.7	473
O34753	Probable undecaprenyl-phosphate N-acetylglucosaminyl 1-phosphate transferase OS=Bacillus subtilis (strain 168) GN=tagO PE=1 SV=1	2.7933	1	358	39.337	10.02	tagO; QU35_19250
O34752	Prolipoprotein diacylglyceryl transferase OS=Bacillus subtilis (strain 168) GN=lgt PE=1 SV=1	5.94796	1	269	30.599	8.84	lgt; QU35_18975	112.3	126.4
O34751	Uncharacterized protein YloV OS=Bacillus subtilis (strain 168) GN=yloV PE=3 SV=1	40.3255	17	553	59.46	4.58	yloV; QU35_08775	165.6	157.3
O34750	Probable ATP-dependent RNA helicase YfmL OS=Bacillus subtilis (strain 168) GN=yfmL PE=1 SV=1	33.7766	11	376	42.163	9.19	yfmL; QU35_04235	171.3	91.4
O34748	Probable ATP-dependent DNA helicase RecQ OS=Bacillus subtilis (strain 168) GN=recQ PE=3 SV=1	10.4907	5	591	67.31	6.35	yocI; QU35_10590	156.6	83.7
O34746	3-oxoacyl-[acyl-carrier-protein] synthase 3 protein 1 OS=Bacillus subtilis (strain 168) GN=fabHA PE=2 SV=1	47.4359	14	312	33.71	5.35	fabHA; QU35_06325	150	89.9
O34745	Uncharacterized symporter YodF OS=Bacillus subtilis (strain 168) GN=yodF PE=2 SV=1	8.66935	4	496	53.73	9.41	yodF; QU35_10785	111.7	176.9
O34744	Uroporphyrinogen-III C-methyltransferase OS=Bacillus subtilis (strain 168) GN=sumT PE=2 SV=1	6.61479	1	257	28.498	6.16	sumT; QU35_08660	179.8	214.8
O34743	Uncharacterized protein YlbA OS=Bacillus subtilis (strain 168) GN=ylbA PE=4 SV=1	89.1667	10	120	13.485	5.25	ylbA	112.8	317.5
O34741	Bacitracin export permease protein BceB OS=Bacillus subtilis (strain 168) GN=bceB PE=2 SV=1	4.64396	2	646	72.14	9.44	bceB; QU35_16445	111.8	239.6
O34739	Serine/threonine exchanger SteT OS=Bacillus subtilis (strain 168) GN=steT PE=1 SV=1	2.05479	1	438	47.117	9	ykbA; QU35_07180	1.1	0.4
O34737	Probable flavodoxin-1 OS=Bacillus subtilis (strain 168) GN=ykuN PE=3 SV=1	24.6835	3	158	17.781	4.17	ykuN; QU35_07900	264.1	52.8
O34736	Uncharacterized oxidoreductase YjmC OS=Bacillus subtilis (strain 168) GN=yjmC PE=2 SV=1	10.9792	3	337	36.447	6.11	yjmC; QU35_06875	29	546.2
O34733	Uncharacterized membrane protein YdjJ OS=Bacillus subtilis (strain 168) GN=ydjJ PE=4 SV=1	7.33138	1	341	37.764	6.96	ydjJ; QU35_03595	128.9	143.4
O34727	Imidazole glycerol phosphate synthase subunit HisF OS=Bacillus subtilis (strain 168) GN=hisF PE=3 SV=1	55.5556	14	252	27.277	5.57	hisF; QU35_18915	44.6	460
O34725	Uncharacterized lipoprotein YjhA OS=Bacillus subtilis (strain 168) GN=yjhA PE=1 SV=1	38.4977	7	213	23.963	5.59	yjhA; QU35_06800	196.2	138.8
O34723	Transcriptional regulatory protein DesR OS=Bacillus subtilis (strain 168) GN=desR PE=1 SV=1	23.6181	5	199	22.163	5.15	desR; QU35_10580	207	111.6
O34722	Uncharacterized protein YfmG OS=Bacillus subtilis (strain 168) GN=yfmG PE=4 SV=1	44.9692	20	487	56.506	5.5	yfmG; QU35_04265	198.1	95.6
O34720	Probable oxidoreductase YjgC OS=Bacillus subtilis (strain 168) GN=yjgC PE=3 SV=1	10.3553	6	985	109.719	5.5	yjgC; QU35_06790	114.7	266.3
O34718	Major myo-inositol transporter IolT OS=Bacillus subtilis (strain 168) GN=iolT PE=2 SV=1	5.28541	2	473	51.6	9.28	iolT; QU35_03600	236.8	121.7
O34717	Probable 2,4-dienoyl-CoA reductase OS=Bacillus subtilis (strain 168) GN=fadH PE=2 SV=1	38.189	9	254	27.109	6.92	ykuF; QU35_07845	51.2	89
O34714	Oxalate decarboxylase OxdC OS=Bacillus subtilis (strain 168) GN=oxdC PE=1 SV=1	42.5974	15	385	43.539	5.43	oxdC; QU35_18085	107.6	63.6
O34712	HTH-type transcriptional repressor YtrA OS=Bacillus subtilis (strain 168) GN=ytrA PE=2 SV=1	16.9231	2	130	14.685	8.09	ytrA; QU35_16490	146.3	70.2
O34709	HTH-type transcriptional repressor OpcR OS=Bacillus subtilis (strain 168) GN=opcR PE=1 SV=1	17.8378	2	185	21.737	6.24	yvbF; QU35_18390	108.4	136.4
O34708	Uncharacterized transporter YflA OS=Bacillus subtilis (strain 168) GN=yflA PE=3 SV=1	1.69851	1	471	50.608	9.55	yflA; QU35_04390	66.5	411.9
O34707	Tetraprenyl-beta-curcumene synthase OS=Bacillus subtilis (strain 168) GN=ytpB PE=1 SV=1	7.08447	2	367	42.815	6.2	ytpB; QU35_16515	174.9	154.6
O34705	Phospholipase YtpA OS=Bacillus subtilis (strain 168) GN=ytpA PE=1 SV=1	31.2741	6	259	29.547	7.2	ytpA; QU35_16520	183.4	116.6
O34704	Uncharacterized protein YxnB OS=Bacillus subtilis (strain 168) GN=yxnB PE=4 SV=1	47.5	6	160	19.027	5.4	yxnB; QU35_21530	47.5	528.4
O34703	Uncharacterized ATPase YjoB OS=Bacillus subtilis (strain 168) GN=yjoB PE=1 SV=1	40.1891	14	423	48.745	5	yjoB; QU35_06925	169.5	58.6
O34701	Uncharacterized HTH-type transcriptional regulator YoaU OS=Bacillus subtilis (strain 168) GN=yoaU PE=3 SV=1	9.31034	2	290	32.559	7.02	yoaU; QU35_10325	140.5	88.5
O34700	Uncharacterized protein YebG OS=Bacillus subtilis (strain 168) GN=yebG PE=4 SV=1	61.5385	4	65	7.562	9.09	yebG; QU35_03700	219.8	110.6
O34697	Bacitracin export ATP-binding protein BceA OS=Bacillus subtilis (strain 168) GN=bceA PE=2 SV=1	18.9723	5	253	28.217	8.94	bceA; QU35_16450	172.8	164
O34696	Uncharacterized transferase YtoA OS=Bacillus subtilis (strain 168) GN=ytoA PE=3 SV=1	6.43275	1	171	18.771	7.12	ytoA; QU35_16525	186.3	251.8
O34693	Uncharacterized protein YloA OS=Bacillus subtilis (strain 168) GN=yloA PE=2 SV=1	32.6923	18	572	65.433	8.7	yloA	146.3	123.8
O34691	Putative niacin/nicotinamide transporter NaiP OS=Bacillus subtilis (strain 168) GN=naiP PE=1 SV=1	6.75	3	400	43.68	9.28	yceI; QU35_01750	54.6	329.6
O34689	Putative ring-cleaving dioxygenase MhqA OS=Bacillus subtilis (strain 168) GN=mhqA PE=2 SV=1	41.1392	9	316	35.365	5.76	mhqA; QU35_07185	203.3	178
O34688	UPF0753 protein YbcC OS=Bacillus subtilis (strain 168) GN=ybcC PE=3 SV=2	1.0333	1	871	98.705	6.1	ybcC; QU35_01180	47.8	11.6
O34687	50S ribosomal protein L32 OS=Bacillus subtilis (strain 168) GN=rpmF PE=1 SV=3	49.1525	3	59	6.724	10.29	rpmF; QU35_08375	160.1	168.6
O34683	Imidazoleglycerol-phosphate dehydratase OS=Bacillus subtilis (strain 168) GN=hisB PE=3 SV=1	39.1753	5	194	21.535	6.05	hisB; QU35_18930	49.1	451.1
O34682	Uncharacterized protein YlbB OS=Bacillus subtilis (strain 168) GN=ylbB PE=3 SV=2	43.2432	4	148	16.173	4.92	ylbB; QU35_08305	3	24.6
O34681	Uncharacterized protein YjgD OS=Bacillus subtilis (strain 168) GN=yjgD PE=4 SV=1	3.76344	1	186	21.258	7.15	yjgD; QU35_06795
O34680	Probable BsuMI modification methylase subunit YdiP OS=Bacillus subtilis (strain 168) GN=ydiP PE=2 SV=1	11.8252	4	389	43.257	6.87	ydiP	202.1	32.3
O34678	Uncharacterized oxidoreductase YtbE OS=Bacillus subtilis (strain 168) GN=ytbE PE=1 SV=1	22.5	5	280	31.748	5.07	ytbE; QU35_15775	152.9	134.1
O34677	Glutamine transport ATP-binding protein GlnQ OS=Bacillus subtilis (strain 168) GN=glnQ PE=2 SV=1	50	12	242	27.151	6.89	glnQ; QU35_14915	35.5	597.8
O34676	L-lysine 2,3-aminomutase OS=Bacillus subtilis (strain 168) GN=kamA PE=1 SV=1	45.6476	18	471	54.04	6.49	kamA; QU35_10860	94.6	483.3
O34673	Altronate dehydratase OS=Bacillus subtilis (strain 168) GN=uxaA PE=2 SV=2	3.01811	1	497	54.838	6.14	uxaA; QU35_06910
O34671	Probable glutamine ABC transporter permease protein GlnM OS=Bacillus subtilis (strain 168) GN=glnM PE=2 SV=1	3.7037	1	216	23.686	8.32	glnM; QU35_14925	28.8	543.1
O34669	Cell wall-binding protein YocH OS=Bacillus subtilis (strain 168) GN=yocH PE=1 SV=1	37.9791	6	287	30.163	8.12	yocH; QU35_10585	99.6	257.3
O34667	S-ribosylhomocysteine lyase OS=Bacillus subtilis (strain 168) GN=luxS PE=1 SV=1	34.3949	7	157	17.703	5.52	luxS; QU35_16600	120.4	278.8
O34666	Carboxy-terminal processing protease CtpA OS=Bacillus subtilis (strain 168) GN=ctpA PE=2 SV=1	42.0601	20	466	51.117	8.48	ctpA; QU35_10790	137.7	109.5
O34664	Thiamine pyrophosphokinase OS=Bacillus subtilis (strain 168) GN=thiN PE=1 SV=1	19.6262	4	214	24.084	5.6	thiN; QU35_08755	140.2	101.9
O34662	Uncharacterized aminotransferase YodT OS=Bacillus subtilis (strain 168) GN=yodT PE=3 SV=1	22.2973	8	444	48.383	6.4	yodT; QU35_10885	58.3	537.8
O34661	Probable 2-dehydropantoate 2-reductase OS=Bacillus subtilis (strain 168) GN=panE PE=1 SV=1	35.2349	9	298	33.266	6.32	ylbQ; QU35_08390	172.9	153.1
O34660	Putative aldehyde dehydrogenase DhaS OS=Bacillus subtilis (strain 168) GN=dhaS PE=3 SV=1	72.5253	36	495	53.848	5.31	dhaS; QU35_10645	66.4	173.5
O34659	YbbR-like domain-containing protein YbbR OS=Bacillus subtilis (strain 168) GN=ybbR PE=3 SV=2	47.8261	20	483	52.875	5.02	ybbR; QU35_01145	59.3	80.4
O34658	UPF0298 protein YlbG OS=Bacillus subtilis (strain 168) GN=ylbG PE=3 SV=1	30	3	90	10.818	9.55	ylbG; QU35_08330	141.1	86.6
O34656	Spore coat protein I OS=Bacillus subtilis (strain 168) GN=cotI PE=1 SV=1	3.08123	1	357	41.219	5.29	cotI	65.8	321
O34654	Uncharacterized protein YodI OS=Bacillus subtilis (strain 168) GN=yodI PE=4 SV=1	15.6627	1	83	9.188	10.27	yodI; QU35_10800	87.3	382.4
O34653	Fatty acid desaturase OS=Bacillus subtilis (strain 168) GN=des PE=2 SV=1	2.55682	1	352	40.682	9.57	des; QU35_10570	217.4	205.2
O34651	Histidinol dehydrogenase OS=Bacillus subtilis (strain 168) GN=hisD PE=3 SV=1	37.4707	12	427	46.228	5.05	hisD; QU35_18935	24.2	492.3
O34649	Uncharacterized ABC transporter permease protein YtlD OS=Bacillus subtilis (strain 168) GN=ytlD PE=3 SV=1	4.81481	1	270	30.286	9.41	ytlD; QU35_16570
O34645	Alpha-galactosidase OS=Bacillus subtilis (strain 168) GN=melA PE=3 SV=1	52.0833	22	432	49.232	6.28	melA; QU35_16410	77	69.6
O34643	Uncharacterized HTH-type transcriptional regulator YvkB OS=Bacillus subtilis (strain 168) GN=yvkB PE=3 SV=1	5.29101	1	189	21.52	7.25	yvkB; QU35_19080	329.3	83.2
O34641	ABC transporter ATP-binding protein YtrB OS=Bacillus subtilis (strain 168) GN=ytrB PE=2 SV=1	20.5479	7	292	33.798	5.85	ytrB; QU35_16485	168	97.6
O34640	Uncharacterized protein YerI OS=Bacillus subtilis (strain 168) GN=yerI PE=3 SV=1	17.8571	7	336	39.312	5.2	yerI	139.7	172.6
O34639	Putative glutaredoxin YtnI OS=Bacillus subtilis (strain 168) GN=ytnI PE=3 SV=1	23.6559	2	93	10.622	7.37	ytnI; QU35_15930
O34638	Sensor histidine kinase YkoH OS=Bacillus subtilis (strain 168) GN=ykoH PE=3 SV=1	5.28634	2	454	50.619	6.62	ykoH; QU35_07390	171.6	227.3
O34635	Probable L-serine dehydratase, beta chain OS=Bacillus subtilis (strain 168) GN=sdaAB PE=3 SV=1	50	9	220	23.805	5.45	sdaAB; QU35_08780	21	13.9
O34634	Putative pre-16S rRNA nuclease OS=Bacillus subtilis (strain 168) GN=yrrK PE=1 SV=1	65.942	8	138	15.2	5.63	yrrK; QU35_14895	166.2	155.7
O34633	Uncharacterized protein YjlC OS=Bacillus subtilis (strain 168) GN=yjlC PE=2 SV=1	58.5714	8	140	15.573	4.55	rex; QU35_06855	221.9	50
O34632	Sirohydrochlorin ferrochelatase OS=Bacillus subtilis (strain 168) GN=sirB PE=2 SV=1	47.5096	9	261	28.817	6.52	sirB; QU35_08665	162	174.8
O34631	Uncharacterized ABC transporter ATP-binding protein YvrA OS=Bacillus subtilis (strain 168) GN=yvrA PE=3 SV=1	5.20362	1	442	48.601	5.3	yvrA	147.2	207.9
O34629	Uncharacterized lipoprotein YerH OS=Bacillus subtilis (strain 168) GN=yerH PE=3 SV=1	44.697	17	396	44.489	5.17	yerH; QU35_03820	172.1	128.6
O34628	Uncharacterized protein YvlB OS=Bacillus subtilis (strain 168) GN=yvlB PE=4 SV=1	65.2055	16	365	41.056	5.74	yvlB; QU35_19040	145.7	171.8
O34627	Blue-light photoreceptor OS=Bacillus subtilis (strain 168) GN=pfyP PE=1 SV=1	24.1379	5	261	29.176	5	ytvA; QU35_16430	199.3	188.4
O34624	UPF0316 protein YebE OS=Bacillus subtilis (strain 168) GN=yebE PE=3 SV=2	14.6739	2	184	20.653	9.33	yebE; QU35_03695	192.6	242.5
O34623	DNA polymerase III subunit alpha OS=Bacillus subtilis (strain 168) GN=dnaE PE=3 SV=1	15.5157	16	1115	125.271	6.47	dnaE; QU35_15870	141.1	193.9
O34621	Uncharacterized protein YcdB OS=Bacillus subtilis (strain 168) GN=ycdB PE=4 SV=1	12.0763	5	472	53.831	4.87	ycdB; QU35_01670	172.8	251
O34619	HTH-type transcriptional regulator LmrA OS=Bacillus subtilis (strain 168) GN=lmrA PE=3 SV=1	10.6383	1	188	20.649	5.26	lmrA; QU35_01615	183.6	95.5
O34618	Uncharacterized amino acid permease YtnA OS=Bacillus subtilis (strain 168) GN=ytnA PE=3 SV=1	3.45572	2	463	50.295	9.61	ytnA; QU35_16530	103.3	116.3
O34617	Probable dual-specificity RNA methyltransferase RlmN OS=Bacillus subtilis (strain 168) GN=rlmN PE=3 SV=1	12.1212	5	363	41.543	7.18	yloN; QU35_08730	161.7	71.9
O34616	Sporulation-delaying protein SdpB OS=Bacillus subtilis (strain 168) GN=sdpB PE=2 SV=1	4.33437	2	323	37.426	9.29	sdpB; QU35_18350	153.6	438
O34614	Putative rRNA methylase YtqB OS=Bacillus subtilis (strain 168) GN=ytqB PE=3 SV=1	25.7732	5	194	21.27	5.99	ytqB; QU35_16510	8.5	6.8
O34610	High-affinity zinc uptake system membrane protein ZnuB OS=Bacillus subtilis (strain 168) GN=znuB PE=1 SV=1	9.28571	1	280	30.416	10.1	adcB; QU35_01710	165	266
O34607	Probable L-serine dehydratase, alpha chain OS=Bacillus subtilis (strain 168) GN=sdaAA PE=3 SV=1	55	9	300	30.916	5.11	sdaAA; QU35_08785	208.5	142.7
O34601	Putative membrane protein insertion efficiency factor OS=Bacillus subtilis (strain 168) GN=ytjA PE=3 SV=1	20	1	75	8.486	9.88	ytjA; QU35_16605	297.1	215
O34600	Bifunctional oligoribonuclease and PAP phosphatase NrnA OS=Bacillus subtilis (strain 168) GN=nrnA PE=1 SV=1	46.6454	11	313	35.063	4.96	nrnA; QU35_15890	57.8	50.2
O34599	Putative cysteine desulfurase IscS 1 OS=Bacillus subtilis (strain 168) GN=iscS1 PE=3 SV=2	33.2454	10	379	41.166	5.86	iscS; QU35_14965	187.1	141.1
O34598	Guanine deaminase OS=Bacillus subtilis (strain 168) GN=guaD PE=1 SV=1	14.7436	1	156	17.145	5.3	guaD; QU35_07345	168.6	387.8
O34596	Antitoxin YobK OS=Bacillus subtilis (strain 168) GN=yobK PE=1 SV=1	25.6579	4	152	17.704	4.32	yobK; QU35_10475	114.3	186.9
O34595	Probable tRNA sulfurtransferase OS=Bacillus subtilis (strain 168) GN=thiI PE=3 SV=2	36.9077	11	401	45.436	8.07	ytbJ; QU35_16060	246	102.3
O34594	Cytochrome c-551 OS=Bacillus subtilis (strain 168) GN=cccB PE=1 SV=1	24.1071	2	112	11.921	5.27	cccB; QU35_19115	186.7	279.4
O34593	Uncharacterized protein YjqA OS=Bacillus subtilis (strain 168) GN=yjqA PE=4 SV=1	33.6	5	125	13.815	5.58	yjqA; QU35_06950	180.5	53.4
O34592	AB hydrolase superfamily protein YdjP OS=Bacillus subtilis (strain 168) GN=ydjP PE=2 SV=1	18.4502	3	271	30.49	4.94	ydjP; QU35_03630	138	270.2
O34591	Acetoin:2,6-dichlorophenolindophenol oxidoreductase subunit beta OS=Bacillus subtilis (strain 168) GN=acoB PE=3 SV=3	59.0643	18	342	36.822	4.74	acoB; QU35_04560	68.1	69
O34589	Probable flavodoxin-2 OS=Bacillus subtilis (strain 168) GN=ykuP PE=3 SV=2	30.4636	7	151	16.632	4.13	ykuP; QU35_07910	238.7	110
O34588	Uncharacterized protein YkuJ OS=Bacillus subtilis (strain 168) GN=ykuJ PE=1 SV=1	45.5696	3	79	9.239	4.56	ykuJ; QU35_07875	174.7	89.3
O34586	Uncharacterized membrane protein YlbC OS=Bacillus subtilis (strain 168) GN=ylbC PE=4 SV=1	40.1734	12	346	39.607	7.61	ylbC; QU35_08310	151.9	186
O34585	Uncharacterized protein YjzC OS=Bacillus subtilis (strain 168) GN=yjzC PE=4 SV=1	30.5085	1	59	6.733	9.88	yjzC; QU35_06290	218.1	470.6
O34580	ATP-dependent DNA helicase PcrA OS=Bacillus subtilis (strain 168) GN=pcrA PE=1 SV=1	40.5954	25	739	83.503	6.15	pcrA; QU35_03810	172.1	98.9
O34579	Uncharacterized protein YfkD OS=Bacillus subtilis (strain 168) GN=yfkD PE=2 SV=1	32.197	6	264	29.569	9.76	yfkD	186.6	258.1
O34577	Probable adenylyl-sulfate kinase OS=Bacillus subtilis (strain 168) GN=cysC PE=2 SV=1	54.3147	9	197	22.53	5.38	cysC; QU35_08655	100.2	317.7
O34570	RNA 2',3'-cyclic phosphodiesterase OS=Bacillus subtilis (strain 168) GN=ytlP PE=1 SV=1	8.74317	2	183	21.133	8.35	ytlP; QU35_16250	132.5	146.8
O34569	Uncharacterized N-acetyltransferase YoaA OS=Bacillus subtilis (strain 168) GN=yoaA PE=3 SV=2	28.8136	5	177	20.37	6.34	yoaA; QU35_10200	20.8	40.4
O34565	Imidazole glycerol phosphate synthase subunit HisH OS=Bacillus subtilis (strain 168) GN=hisH PE=3 SV=1	30.6604	5	212	23.288	6.13	hisH; QU35_18925	27.6	432.6
O34564	Thioredoxin-like protein YkuU OS=Bacillus subtilis (strain 168) GN=ykuU PE=3 SV=1	53.3333	8	180	20.434	4.77	ykuU; QU35_07935	146.8	254.4
[truncated: 839 more rows]
